# Supplementary material for: Genomic and transcriptomic variation defines the chromosome-scale assembly of Haemonchus contortus, a model gastrointestinal worm
Source: Commun Biol. 2020 Nov 9;3:656. doi: 10.1038/s42003-020-01377-3 (PMC7652881; doi:10.1038/s42003-020-01377-3)
Supplement: Supplementary file 4 — Supplementary Data [file 42003_2020_1377_MOESM4_ESM.xlsx]

## Sheet: Supplementary Data 1
Supplementary Data 1	Sequencing data used in this study
Table notes
1	Raw sequencing data used in the study can be accessed from the European Nucleotide Archive (https://www.ebi.ac.uk/ena) using the sample access number provided below.
2	ENA accessions for all individual sample sequencing data from the global collection can be obtained and visualised using MicroReact (https://microreact.org/project/r1-Bcumcm).
	Use	Sample type	Sample ID	Sample ID (2)	Lane_ID	ENA sample accession number
DNA sequencing
Pacbio	genome assembly	pooled adults	661STDY6019582	Hcon_243656	35054_B01	ERS629376
	genome assembly	pooled adults	661STDY6019582	Hcon_243656	35226_A01	ERS629376
	genome assembly	pooled adults	661STDY6019582	Hcon_243656	35226_B01	ERS629376
	genome assembly	pooled adults	661STDY6019582	Hcon_243656	35226_C01	ERS629376
	genome assembly	pooled adults	661STDY6019582	Hcon_243656	35226_D01	ERS629376
	genome assembly	pooled adults	661STDY6019582	Hcon_243656	35226_E01	ERS629376
	genome assembly	pooled adults	661STDY6019582	Hcon_243656	35292_A01	ERS629376
	genome assembly	pooled adults	661STDY6019582	Hcon_243656	35292_D01	ERS629376
	genome assembly	pooled adults	661STDY6019582	Hcon_243656	35292_E01	ERS629376
	genome assembly	pooled adults	661STDY6019582	Hcon_243656	35620_D01	ERS629376
	genome assembly	pooled adults	661STDY6019582	Hcon_243656	35786_A01	ERS629376
	genome assembly	pooled adults	661STDY6019582	Hcon_243656	35786_B01	ERS629376
	genome assembly	pooled adults	661STDY6019582	Hcon_243656	35786_C01	ERS629376
	genome assembly	pooled adults	661STDY6019582	Hcon_243656	35786_D01	ERS629376
	genome assembly	pooled adults	661STDY6019582	Hcon_243656	35796_A01	ERS629376
	genome assembly	pooled adults	661STDY6019582	Hcon_243656	35796_A02	ERS629376
	genome assembly	pooled adults	661STDY6019582	Hcon_243656	35796_B01	ERS629376
	genome assembly	pooled adults	661STDY6019582	Hcon_243656	35796_B02	ERS629376
	genome assembly	pooled adults	661STDY6019582	Hcon_243656	35796_C01	ERS629376
	genome assembly	pooled adults	661STDY6019582	Hcon_243656	35796_C02	ERS629376
	genome assembly	pooled adults	661STDY6019582	Hcon_243656	35796_D01	ERS629376
	genome assembly	pooled adults	661STDY6019582	Hcon_243656	35796_D02	ERS629376
	genome assembly	pooled adults	661STDY6019582	Hcon_243656	35796_E01	ERS629376
	genome assembly	pooled adults	661STDY6019582	Hcon_243656	35796_E02	ERS629376
	genome assembly	pooled adults	661STDY6019582	Hcon_243656	35796_F01	ERS629376
	genome assembly	pooled adults	661STDY6019582	Hcon_243656	35796_F02	ERS629376
	genome assembly	pooled adults	661STDY6019582	Hcon_243656	35796_G01	ERS629376
	genome assembly	pooled adults	661STDY6019582	Hcon_243656	35796_G02	ERS629376
	genome assembly	pooled adults	661STDY6019582	Hcon_243656	35796_H01	ERS629376
	genome assembly	pooled adults	661STDY6019582	Hcon_243656	35807_A01	ERS629376
	genome assembly	pooled adults	661STDY6019582	Hcon_243656	35807_B01	ERS629376
	genome assembly	pooled adults	661STDY6019582	Hcon_243656	35807_C01	ERS629376
	genome assembly	pooled adults	661STDY6019582	Hcon_243656	35807_D01	ERS629376
Illumina - 10X Genomics	genome assembly	pooled adult worms	2467STDY6362388	Hc_inbredN1_512899_A	19241_1#9	TBC
	genome assembly	pooled adult worms	2467STDY6362389	Hc_inbredN1_512899_B	19241_1#10	TBC
	genome assembly	pooled adult worms	2467STDY6362390	Hc_inbredN1_512899_C	19241_1#11	TBC
	genome assembly	pooled adult worms	2467STDY6362391	Hc_inbredN1_512899_D	19241_1#12	TBC
Illumina - whole genome sequencing	genome assembly	pooled adult worms	Hcon_232966_3kb_3789237	Hc_ISE_pooled_3-kb	6956_8	ERS067024
	genome assembly	pooled adult worms	2679STDY6243646	Hc_ISE_pooled_500-bp	18348_7#1	ERS937158
	genome assembly	single worm	3_Hcon_247464_4258832	Hc_single_worm	7623_6, 7623_7	ERS086777
	genome assembly	pooled adults	Hcon_378675		13354_1	ERS482336
	haplotype analysis, genetic diversity	single worm	MHc03inN1_551158M3	MHco3_ISE.N1_1	21766_7#1	ERS1424488
	haplotype analysis, genetic diversity	single worm	MHc03inN1_551158M4	MHco3_ISE.N1_2	21766_7#2	ERS1424489
	haplotype analysis, genetic diversity	single worm	MHc03inN1_551158M5	MHco3_ISE.N1_3	21766_7#3	ERS1424490
	haplotype analysis, genetic diversity	single worm	MHc03inN1_551158M6	MHco3_ISE.N1_4	21766_7#4	ERS1424491
	haplotype analysis, genetic diversity	single worm	MHc03inN1_551158M7	MHco3_ISE.N1_5	21766_7#5	ERS1424492
	haplotype analysis, genetic diversity	single worm	MHc03inN1_551158M9	MHco3_ISE.N1_6	21766_7#6	ERS1424493
	haplotype analysis, genetic diversity	single worm	MHc03inN1_551158M10	MHco3_ISE.N1_7	21766_7#7	ERS1424494
	haplotype analysis, genetic diversity	single worm	MHc03inN1_551158M11	MHco3_ISE.N1_8	21766_7#8	ERS1424495
	haplotype analysis, genetic diversity	single worm	MHc03inN1_551158M13	MHco3_ISE.N1_9	21766_7#9	ERS1424496
	haplotype analysis, genetic diversity	single worm	MHc03inN1_551158M14	MHco3_ISE.N1_10	21766_7#10	ERS1424497
	haplotype analysis, genetic diversity	single worm	MHc03inN1_551158M15	MHco3_ISE.N1_11	21766_7#11	ERS1424498
	genetic diversity	single adult worm	Hc4_F5_414989	GB_BRI_001	15150_1#22, 15150_2#22, 16553_1#22, 16553_2#22	ERS604969																																								ERR790371
	genetic diversity	single adult worm	Hc6_F5_414989	GB_BRI_002	15150_1#23, 15150_2#23, 16553_1#23, 16553_2#23	ERS604970																																								ERR790374
	genetic diversity	single adult worm	Hc14_F5_414989	GB_BRI_003	15150_1#24, 15150_2#24, 16553_1#24, 16553_2#24	ERS604971																																										ERR790364
	genetic diversity	single L3	Mhc05IRE_536034a12	GB_IRE_001	20601_8#4	ERS1252265
	genetic diversity	single L3	Mhc05IRE_536034b12	GB_IRE_002	20601_8#5	ERS1252266
	genetic diversity	single L3	Mhc05IRE_536034c12	GB_IRE_003	20601_8#6	ERS1252267
	genetic diversity	single L3	Mhc05IRE_536034d12	GB_IRE_004	20601_8#7	ERS1252268
	genetic diversity	single L3	Mhc05IRE_536034e12	GB_IRE_005	20601_8#8	ERS1252269
	genetic diversity	single adult worm	Hc10_F66_414989	GB_LAN_001	15150_1#25, 15150_2#25, 16553_1#25, 16553_2#25	ERS604972																																								ERR790361
	genetic diversity	single adult worm	Hc11_F66_414989	GB_LAN_002	15150_1#26, 15150_2#26, 16553_1#26, 16553_2#26	ERS604973																																								ERR790362
	genetic diversity	single adult worm	Hc12_F66_414989	GB_LAN_003	15150_1#27, 15150_2#27, 16553_1#27, 16553_2#27	ERS604974																																										ERR790363
	genetic diversity	single adult worm	Hc14_F66_414989	GB_LAN_004	15150_1#28, 15150_2#28, 16553_1#28, 16553_2#28	ERS604975																																									ERR790365
	genetic diversity	single adult worm	Hc15_F86_414989	GB_MID_001	15150_1#29, 15150_2#29, 16553_1#29, 16553_2#29	ERS604976																																								ERR790366
	genetic diversity	single adult worm	Hc17_F86_414989	GB_MID_002	15150_1#30, 15150_2#30, 16553_1#30, 16553_2#30	ERS604977																																								ERR790367
	genetic diversity	single adult worm	Hc18_F86_414989	GB_MID_003	15150_1#31, 15150_2#31, 16553_1#31, 16553_2#31	ERS604978																																								ERR790368
	genetic diversity	single adult worm	Hc19_F86_414989	GB_MID_004	15150_1#32, 15150_2#32, 16553_1#32, 16553_2#32	ERS604979																																								ERR790369
	genetic diversity	single adult worm	Hc20_F86_414989	GB_MID_005	15150_1#33, 15150_2#33, 16553_1#33, 16553_2#33	ERS604980																																								ERR790370
	genetic diversity	single adult worm	Hc5_F101_414989	GB_SUS_001	15150_1#34, 15150_2#34, 16553_1#34, 16553_2#34	ERS587397																																								ERR790372
	genetic diversity	single adult worm	Hc6_F101_414989	GB_SUS_002	15150_1#35, 15150_2#35, 16553_1#35, 16553_2#35	ERS587398																																								ERR790373
	genetic diversity	single adult worm	Hc7_F101_414989	GB_SUS_003	15150_1#36, 15150_2#36, 16553_1#36, 16553_2#36	ERS587399																																								ERR790375
	genetic diversity	single adult worm	Hc8_F101_414989	GB_SUS_004	15150_1#19, 15150_2#19, 16553_1#19, 16553_2#19	ERS604966																																								ERR790376
	genetic diversity	single adult worm	Hc9_F101_414989	GB_SUS_005	15150_1#20, 15150_2#20, 16553_1#20, 16553_2#20	ERS604967																																								ERR790377
	genetic diversity	single adult worm	Hc10_F101_414989	GB_SUS_006	15150_1#21, 15150_2#21, 16553_1#21, 16553_2#21	ERS604968																																								ERR790360
	genetic diversity	single adult worm	HcF95_1_472859	GB_YOR_001	16693_1#19, 16693_2#19, 16720_1#19, 16720_2#19	ERS747365																																											ERR997708
	genetic diversity	single adult worm	HcF95_2_472859	GB_YOR_002	16693_1#20, 16693_2#20, 16720_1#20, 16720_2#20	ERS747366																																											ERR997709
	genetic diversity	single adult worm	HcF95_3_472859	GB_YOR_003	16693_1#21, 16693_2#21, 16720_1#21, 16720_2#21	ERS747346																																											ERR997710
	genetic diversity	single adult worm	HcF95_4_472859	GB_YOR_004	16693_1#22, 16693_2#22, 16720_1#22, 16720_2#22	ERS747367																																										ERR997711
	genetic diversity	single adult worm	HcF95_5_472859	GB_YOR_005	16693_1#23, 16693_2#23, 16720_1#23, 16720_2#23	ERS747368																																										ERR997712
	genetic diversity	single adult worm	HcF95_6_472859	GB_YOR_006	16693_1#24, 16693_2#24, 16720_1#24, 16720_2#24	ERS747369																																										ERR997713
	genetic diversity	single adult worm	A1_417745Hc	PAK_PAK_001	15045_1#1, 15045_2#1, 16552_1#1, 16552_2#1	ERS587382
	genetic diversity	single adult worm	A2_417745Hc	PAK_PAK_002	15045_1#2, 15045_2#2, 16552_1#2, 16552_2#2	ERS587383
	genetic diversity	single adult worm	A3_417745Hc	PAK_PAK_003	15045_1#3, 15045_2#3, 16552_1#3, 16552_2#3	ERS587384
	genetic diversity	single adult worm	A4_417745Hc	PAK_PAK_004	15045_1#4, 15045_2#4, 16552_1#4, 16552_2#4	ERS587385
	genetic diversity	single adult worm	A5_417745Hc	PAK_PAK_005	15045_1#5, 15045_2#5, 16552_1#5, 16552_2#5	ERS587386
	genetic diversity	single adult worm	B1_417745Hc	PAK_PAK_006	15045_1#6, 15045_2#6, 16552_1#6, 16552_2#6	ERS587387
	genetic diversity	single adult worm	B2_417745Hc	PAK_PAK_007	15045_1#7, 15045_2#7, 16552_1#7, 16552_2#7	ERS587388
	genetic diversity	single adult worm	B3_417745Hc	PAK_PAK_008	15045_1#8, 15045_2#8, 16552_1#8, 16552_2#8	ERS587389
	genetic diversity	single adult worm	B4_417745Hc	PAK_PAK_009	15045_1#9, 15045_2#9, 16552_1#9, 16552_2#9	ERS587390
	genetic diversity	single adult worm	B5_417745Hc	PAK_PAK_010	15045_1#10, 15045_2#10, 16552_1#10, 16552_2#10	ERS587391
	genetic diversity	single adult worm	C1_417745Hc	PAK_PAK_011	15045_1#11, 15045_2#11, 16552_1#11, 16552_2#11	ERS587392
	genetic diversity	single adult worm	C2_417745Hc	PAK_PAK_012	15045_1#12, 15045_2#12, 16552_1#12, 16552_2#12	ERS587393
	genetic diversity	single adult worm	C3_417745Hc	PAK_PAK_013	15045_1#13, 15045_2#13, 16552_1#13, 16552_2#13	ERS587394
	genetic diversity	single adult worm	C4_417745Hc	PAK_PAK_014	15045_1#14, 15045_2#14, 16552_1#14, 16552_2#14	ERS587395
	genetic diversity	single adult worm	C5_417745Hc	PAK_PAK_015	15045_1#15, 15045_2#15, 16552_1#15, 16552_2#15	ERS587396
	genetic diversity	single adult worm	HcSwiss1_472859	SWI_SWI_001	16693_1#13, 16693_2#13, 16720_1#13, 16720_2#13	ERS747359																																								ERR997714
	genetic diversity	single adult worm	HcSwiss2_472859	SWI_SWI_002	16693_1#14, 16693_2#14, 16720_1#14, 16720_2#14	ERS747360																																								ERR997715
	genetic diversity	single adult worm	HcSwiss3_472859	SWI_SWI_003	16693_1#15, 16693_2#15, 16720_1#15, 16720_2#15	ERS747361																																								ERR997716
	genetic diversity	single adult worm	HcSwiss4_472859	SWI_SWI_004	16693_1#16, 16693_2#16, 16720_1#16, 16720_2#16	ERS747362																																								ERR997717
	genetic diversity	single adult worm	HcSwiss5_472859	SWI_SWI_005	16693_1#17, 16693_2#17, 16720_1#17, 16720_2#17	ERS747363																																								ERR997718
	genetic diversity	single adult worm	HcSwiss6_472859	SWI_SWI_006	16693_1#18, 16693_2#18, 16720_1#18, 16720_2#18	ERS747364																																								ERR997719
	genetic diversity	single adult worm	HcUGA1_472859	USA_UGA_001	16693_1#7, 16693_2#7, 16720_1#7, 16720_2#7	ERS747353																																									ERR997720
	genetic diversity	single adult worm	HcUGA2_472859	USA_UGA_002	16693_1#8, 16693_2#8, 16720_1#8, 16720_2#8	ERS747354																																									ERR997721
	genetic diversity	single adult worm	HcUGA3_472859	USA_UGA_003	16693_1#9, 16693_2#9, 16720_1#9, 16720_2#9	ERS747355																																									ERR997722
	genetic diversity	single adult worm	HcUGA4_472859	USA_UGA_004	16693_1#10, 16693_2#10, 16720_1#10, 16720_2#10	ERS747356																																									ERR997723
	genetic diversity	single adult worm	HcUGA5_472859	USA_UGA_005	16693_1#11, 16693_2#11, 16720_1#11, 16720_2#11	ERS747357																																									ERR997724
	genetic diversity	single adult worm	HcUGA6_472859	USA_UGA_006	16693_1#12, 16693_2#12, 16720_1#12, 16720_2#12	ERS747358																																									ERR997725
RNA sequencing
Illumina - cDNA sequnecing	transcriptome - annotation & expression	pooled eggs	eggs1_236476_3881079		7059_6#1	ERS209876
	transcriptome - annotation & expression	pooled eggs	eggs2_236476_3881080		7059_6#2	ERS209877
	transcriptome - annotation & expression	pooled eggs	eggs3_236476_3881081		7059_6#3	ERS209878
	transcriptome - annotation & expression	pooled L1	L1_1_236476_3881082		7059_6#4	ERS209879
	transcriptome - annotation & expression	pooled L1	L1_2_236476_3881083		7059_6#5	ERS209880
	transcriptome - annotation & expression	pooled L1	L1_3_236476_3881084		7059_6#6	ERS209881
	transcriptome - annotation & expression	pooled L4	L4_1_236476_3881085		7059_6#7	ERS209882
	transcriptome - annotation & expression	pooled L4	L4_2_236476_3881086		7059_6#8	ERS209883
	transcriptome - annotation & expression	pooled L4	L4_3_236476_3881087		7059_6#9	ERS209884
	transcriptome - annotation & expression	pooled adult female	AdultF1_236476_3881088		7059_6#10	ERS209885
	transcriptome - annotation & expression	pooled adult female	AdultF2_236476_3881089		7059_6#11	ERS209886
	transcriptome - annotation & expression	pooled adult female	AdultF3_236476_3881090		7059_6#12	ERS209875
	transcriptome - annotation & expression	pooled adult male	AdultM1_236476_2305_3914303		7062_6#1	ERS092624
	transcriptome - annotation & expression	pooled adult male	AdultM2_236476_2305_3914304		7062_6#2	ERS092625
	transcriptome - annotation & expression	pooled adult male	AdultM3_236476_2305_3914305		7062_6#3	ERS092626
	transcriptome - annotation & expression	pooled exsheathed L3	EXL3_1_236476_2305_3914309		7062_6#7	ERS092630
	transcriptome - annotation & expression	pooled exsheathed L3	EXL3_2_236476_2305_3914310		7062_6#8	ERS092631
	transcriptome - annotation & expression	pooled exsheathed L3	EXL3_3_236476_2305_3914311		7062_6#9	ERS092632
	transcriptome - annotation & expression	pooled sheathed L3	SHL3_1_236476_2305_3914312		7062_6#10	ERS092633
	transcriptome - annotation & expression	pooled sheathed L3	SHL3_2_236476_2305_3914313		7062_6#11	ERS092634
	transcriptome - annotation & expression	pooled sheathed L3	SHL3_3_236476_2305_3914314		7062_6#12	ERS092635
	transcriptome - annotation & expression	pooled extracted gut	gut1_236476_1517_3914315		7062_6#13	ERS092636
	transcriptome - annotation & expression	pooled extracted gut	gut2_236476_1589_3914316		7062_6#14	ERS092637
	transcriptome - annotation & expression	pooled extracted gut	gut3_236476_635J_3914317		7062_6#15	ERS092638
PacBio - IsoSeq cDNA sequencing	transcriptome - annotation	pooled Adult Male, Female, and L3	Hc_553111DSN_isoXXXL	HAEMISO7006629	56459_A01	ERS1824049
	transcriptome - annotation	pooled Adult Male, Female, and L3	Hc_553111DSN_isoXXL	HAEMISO7006630	56459_B01	ERS1824050
	transcriptome - annotation	pooled Adult Male, Female, and L3	Hc_553111DSN_isoXL	HAEMISO7006631	56459_C01	ERS1824051
	transcriptome - annotation	pooled Adult Male, Female, and L3	Hc_553111DSN_isoL	HAEMISO7006632	56459_D01	ERS1824052
	transcriptome - annotation	pooled Adult Male, Female, and L3	Hc_553111DSN_isoM	HAEMISO7006633	56832_A01	ERS1824053
	transcriptome - annotation	pooled Adult Male, Female, and L3	DN492414I-F1		57946
[truncated: 1 more columns]

## Sheet: Supplementary Data 2
Supplementary Data 2	Genes within colinear blocks of shared orthologs between Haemonchus contortus and Caenorhabditis elegans
Number of genes	chromosome	start	end	H. contortus genes within colinear blocks
5	hcontortus_chr1_Celeg_TT_arrow_pilon	458112	602726	HCON_00000300,HCON_00000450,HCON_00000480,HCON_00000490,HCON_00000500
5	hcontortus_chr1_Celeg_TT_arrow_pilon	555069	661871	HCON_00000450,HCON_00000480,HCON_00000490,HCON_00000500,HCON_00000570
5	hcontortus_chr1_Celeg_TT_arrow_pilon	568079	903968	HCON_00000480,HCON_00000490,HCON_00000500,HCON_00000570,HCON_00000695
5	hcontortus_chr1_Celeg_TT_arrow_pilon	1650075	1684808	HCON_00001160,HCON_00001180,HCON_00001190,HCON_00001200,HCON_00001210
5	hcontortus_chr1_Celeg_TT_arrow_pilon	1663995	1689321	HCON_00001180,HCON_00001190,HCON_00001200,HCON_00001210,HCON_00001220
5	hcontortus_chr1_Celeg_TT_arrow_pilon	1677403	1700918	HCON_00001190,HCON_00001200,HCON_00001210,HCON_00001220,HCON_00001240
5	hcontortus_chr1_Celeg_TT_arrow_pilon	2037441	2230669	HCON_00001650,HCON_00001680,HCON_00001690,HCON_00001700,HCON_00001790
5	hcontortus_chr1_Celeg_TT_arrow_pilon	6779655	6914331	HCON_00005060,HCON_00005110,HCON_00005120,HCON_00005130,HCON_00005140
5	hcontortus_chr1_Celeg_TT_arrow_pilon	6871799	6921578	HCON_00005110,HCON_00005120,HCON_00005130,HCON_00005140,HCON_00005150
5	hcontortus_chr1_Celeg_TT_arrow_pilon	7057539	7422972	HCON_00005280,HCON_00005300,HCON_00005330,HCON_00005340,HCON_00005680
5	hcontortus_chr1_Celeg_TT_arrow_pilon	9856365	10081271	HCON_00007730,HCON_00007740,HCON_00007750,HCON_00007830,HCON_00007880
5	hcontortus_chr1_Celeg_TT_arrow_pilon	11274035	11401668	HCON_00192270,HCON_00008850,HCON_00008860,HCON_00008900,HCON_00008910
5	hcontortus_chr1_Celeg_TT_arrow_pilon	13896171	13952866	HCON_00010500,HCON_00010530,HCON_00010540,HCON_00010550,HCON_00010560
5	hcontortus_chr1_Celeg_TT_arrow_pilon	13931569	14053354	HCON_00010530,HCON_00010540,HCON_00010550,HCON_00010560,HCON_00010610
5	hcontortus_chr1_Celeg_TT_arrow_pilon	14559393	14691679	HCON_00010850,HCON_00010860,HCON_00010880,HCON_00010890,HCON_00010900
5	hcontortus_chr1_Celeg_TT_arrow_pilon	14587986	14733034	HCON_00010860,HCON_00010880,HCON_00010890,HCON_00010900,HCON_00010920
5	hcontortus_chr1_Celeg_TT_arrow_pilon	14614351	14765749	HCON_00010880,HCON_00010890,HCON_00010900,HCON_00010920,HCON_00010940
5	hcontortus_chr1_Celeg_TT_arrow_pilon	16143640	16253325	HCON_00011940,HCON_00011950,HCON_00193860,HCON_00011980,HCON_00012050
5	hcontortus_chr1_Celeg_TT_arrow_pilon	18189743	18360233	HCON_00013240,HCON_00013250,HCON_00013330,HCON_00013350,HCON_00013360
5	hcontortus_chr1_Celeg_TT_arrow_pilon	19919703	20191541	HCON_00014280,HCON_00014340,HCON_00014350,HCON_00014440,HCON_00014450
5	hcontortus_chr1_Celeg_TT_arrow_pilon	21294169	21490846	HCON_00014930,HCON_00014970,HCON_00014980,HCON_00014990,HCON_00015060
5	hcontortus_chr1_Celeg_TT_arrow_pilon	21408133	21576674	HCON_00014970,HCON_00014980,HCON_00014990,HCON_00015060,HCON_00015120
5	hcontortus_chr1_Celeg_TT_arrow_pilon	22674472	22805886	HCON_00015830,HCON_00191740,HCON_00015850,HCON_00015880,HCON_00016020
5	hcontortus_chr1_Celeg_TT_arrow_pilon	22688938	22815673	HCON_00191740,HCON_00015850,HCON_00015880,HCON_00016020,HCON_00016040
5	hcontortus_chr1_Celeg_TT_arrow_pilon	23006858	23066887	HCON_00016200,HCON_00016230,HCON_00192720,HCON_00016240,HCON_00016250
5	hcontortus_chr1_Celeg_TT_arrow_pilon	23686213	23778583	HCON_00016650,HCON_00016660,HCON_00016670,HCON_00016680,HCON_00016690
5	hcontortus_chr1_Celeg_TT_arrow_pilon	24623121	24696166	HCON_00017330,HCON_00017340,HCON_00017350,HCON_00017360,HCON_00017370
5	hcontortus_chr1_Celeg_TT_arrow_pilon	24637089	24746680	HCON_00017340,HCON_00017350,HCON_00017360,HCON_00017370,HCON_00017390
5	hcontortus_chr1_Celeg_TT_arrow_pilon	24669965	24790812	HCON_00017350,HCON_00017360,HCON_00017370,HCON_00017390,HCON_00017410
5	hcontortus_chr1_Celeg_TT_arrow_pilon	25082043	25281468	HCON_00017660,HCON_00017680,HCON_00017700,HCON_00017730,HCON_00017770
5	hcontortus_chr1_Celeg_TT_arrow_pilon	26792883	27130203	HCON_00018730,HCON_00018800,HCON_00018810,HCON_00018940,HCON_00018980
5	hcontortus_chr1_Celeg_TT_arrow_pilon	29031037	29137392	HCON_00020490,HCON_00020530,HCON_00020540,HCON_00020570,HCON_00020600
5	hcontortus_chr1_Celeg_TT_arrow_pilon	29076638	29143518	HCON_00020530,HCON_00020540,HCON_00020570,HCON_00020600,HCON_00020610
5	hcontortus_chr1_Celeg_TT_arrow_pilon	30740076	31036299	HCON_00021900,HCON_00021910,HCON_00021920,HCON_00022080,HCON_00022090
5	hcontortus_chr1_Celeg_TT_arrow_pilon	30742327	31054974	HCON_00021910,HCON_00021920,HCON_00022080,HCON_00022090,HCON_00022100
5	hcontortus_chr1_Celeg_TT_arrow_pilon	31675595	31814196	HCON_00022510,HCON_00022520,HCON_00022530,HCON_00022540,HCON_00022570
5	hcontortus_chr1_Celeg_TT_arrow_pilon	31727873	31851407	HCON_00022520,HCON_00022530,HCON_00022540,HCON_00022570,HCON_00022600
5	hcontortus_chr1_Celeg_TT_arrow_pilon	32197123	32308223	HCON_00022820,HCON_00022860,HCON_00022880,HCON_00022890,HCON_00022900
5	hcontortus_chr1_Celeg_TT_arrow_pilon	32226727	32393586	HCON_00022860,HCON_00022880,HCON_00022890,HCON_00022900,HCON_00022990
5	hcontortus_chr1_Celeg_TT_arrow_pilon	32272822	32706427	HCON_00022880,HCON_00022890,HCON_00022900,HCON_00022990,HCON_00023090
5	hcontortus_chr1_Celeg_TT_arrow_pilon	32866427	32906602	HCON_00023220,HCON_00023230,HCON_00023240,HCON_00023270,HCON_00023290
5	hcontortus_chr1_Celeg_TT_arrow_pilon	32874710	32912595	HCON_00023230,HCON_00023240,HCON_00023270,HCON_00023290,HCON_00023310
5	hcontortus_chr1_Celeg_TT_arrow_pilon	32877760	32926051	HCON_00023240,HCON_00023270,HCON_00023290,HCON_00023310,HCON_00023320
5	hcontortus_chr1_Celeg_TT_arrow_pilon	35457063	35650784	HCON_00025010,HCON_00025110,HCON_00025120,HCON_00025130,HCON_00025135
5	hcontortus_chr1_Celeg_TT_arrow_pilon	35675442	35718014	HCON_00025140,HCON_00025160,HCON_00025170,HCON_00025180,HCON_00025190
5	hcontortus_chr1_Celeg_TT_arrow_pilon	35890329	35923050	HCON_00025350,HCON_00025360,HCON_00025370,HCON_00025390,HCON_00025400
5	hcontortus_chr1_Celeg_TT_arrow_pilon	35898527	35927027	HCON_00025360,HCON_00025370,HCON_00025390,HCON_00025400,HCON_00025410
5	hcontortus_chr1_Celeg_TT_arrow_pilon	36396969	36531934	HCON_00025670,HCON_00025800,HCON_00025820,HCON_00025830,HCON_00025840
5	hcontortus_chr1_Celeg_TT_arrow_pilon	36495662	36552800	HCON_00025800,HCON_00025820,HCON_00025830,HCON_00025840,HCON_00025850
5	hcontortus_chr1_Celeg_TT_arrow_pilon	36519371	36584766	HCON_00025820,HCON_00025830,HCON_00025840,HCON_00025850,HCON_00025860
5	hcontortus_chr1_Celeg_TT_arrow_pilon	37787232	37846808	HCON_00026830,HCON_00026840,HCON_00026850,HCON_00026860,HCON_00026870
5	hcontortus_chr1_Celeg_TT_arrow_pilon	37804967	37874673	HCON_00026840,HCON_00026850,HCON_00026860,HCON_00026870,HCON_00026900
5	hcontortus_chr1_Celeg_TT_arrow_pilon	37822470	37935612	HCON_00026850,HCON_00026860,HCON_00026870,HCON_00026900,HCON_00026950
5	hcontortus_chr1_Celeg_TT_arrow_pilon	37831543	37944486	HCON_00026860,HCON_00026870,HCON_00026900,HCON_00026950,HCON_00026970
5	hcontortus_chr1_Celeg_TT_arrow_pilon	39047509	39086046	HCON_00027720,HCON_00027730,HCON_00027740,HCON_00027750,HCON_00027760
5	hcontortus_chr1_Celeg_TT_arrow_pilon	39054680	39126691	HCON_00027730,HCON_00027740,HCON_00027750,HCON_00027760,HCON_00027780
5	hcontortus_chr1_Celeg_TT_arrow_pilon	39061471	39152842	HCON_00027740,HCON_00027750,HCON_00027760,HCON_00027780,HCON_00027800
5	hcontortus_chr1_Celeg_TT_arrow_pilon	39919850	39956911	HCON_00028420,HCON_00028430,HCON_00028460,HCON_00028470,HCON_00028500
5	hcontortus_chr1_Celeg_TT_arrow_pilon	41156306	41210180	HCON_00029290,HCON_00029310,HCON_00029320,HCON_00029410,HCON_00029420
5	hcontortus_chr1_Celeg_TT_arrow_pilon	42800775	42960516	HCON_00030810,HCON_00030860,HCON_00030880,HCON_00030885,HCON_00030940
5	hcontortus_chr1_Celeg_TT_arrow_pilon	43694334	43725575	HCON_00031780,HCON_00031790,HCON_00031800,HCON_00031810,HCON_00031820
5	hcontortus_chr1_Celeg_TT_arrow_pilon	43710192	43726949	HCON_00031790,HCON_00031800,HCON_00031810,HCON_00031820,HCON_00031840
5	hcontortus_chr1_Celeg_TT_arrow_pilon	44195085	44279112	HCON_00032220,HCON_00032230,HCON_00032260,HCON_00032270,HCON_00032280
5	hcontortus_chr1_Celeg_TT_arrow_pilon	45263775	45390945	HCON_00033200,HCON_00033230,HCON_00033250,HCON_00033310,HCON_00033350
5	hcontortus_chr2_Celeg_TT_arrow_pilon	2202162	2531064	HCON_00035040,HCON_00035280,HCON_00035290,HCON_00035300,HCON_00035310
5	hcontortus_chr2_Celeg_TT_arrow_pilon	2482530	2534748	HCON_00035280,HCON_00035290,HCON_00035300,HCON_00035310,HCON_00035320
5	hcontortus_chr2_Celeg_TT_arrow_pilon	2993761	3027086	HCON_00035630,HCON_00035640,HCON_00035650,HCON_00035660,HCON_00035670
5	hcontortus_chr2_Celeg_TT_arrow_pilon	3002267	3030952	HCON_00035640,HCON_00035650,HCON_00035660,HCON_00035670,HCON_00035680
5	hcontortus_chr2_Celeg_TT_arrow_pilon	3617120	3793958	HCON_00036160,HCON_00036170,HCON_00036180,HCON_00036210,HCON_00036270
5	hcontortus_chr2_Celeg_TT_arrow_pilon	3628744	3795963	HCON_00036170,HCON_00036180,HCON_00036210,HCON_00036270,HCON_00036280
5	hcontortus_chr2_Celeg_TT_arrow_pilon	4758980	4791415	HCON_00036750,HCON_00036770,HCON_00036780,HCON_00036800,HCON_00036810
5	hcontortus_chr2_Celeg_TT_arrow_pilon	4766752	4793187	HCON_00036770,HCON_00036780,HCON_00036800,HCON_00036810,HCON_00036820
5	hcontortus_chr2_Celeg_TT_arrow_pilon	4838124	4908608	HCON_00036890,HCON_00036900,HCON_00036910,HCON_00036930,HCON_00036940
5	hcontortus_chr2_Celeg_TT_arrow_pilon	4864409	4910956	HCON_00036900,HCON_00036910,HCON_00036930,HCON_00036940,HCON_00036950
5	hcontortus_chr2_Celeg_TT_arrow_pilon	4871476	4918998	HCON_00036910,HCON_00036930,HCON_00036940,HCON_00036950,HCON_00036960
5	hcontortus_chr2_Celeg_TT_arrow_pilon	4898682	4930364	HCON_00036930,HCON_00036940,HCON_00036950,HCON_00036960,HCON_00036970
5	hcontortus_chr2_Celeg_TT_arrow_pilon	4962174	5024926	HCON_00036980,HCON_00036990,HCON_00037000,HCON_00037010,HCON_00037020
5	hcontortus_chr2_Celeg_TT_arrow_pilon	5008525	5028101	HCON_00036990,HCON_00037000,HCON_00037010,HCON_00037020,HCON_00037030
5	hcontortus_chr2_Celeg_TT_arrow_pilon	5013359	5045279	HCON_00037000,HCON_00037010,HCON_00037020,HCON_00037030,HCON_00037040
5	hcontortus_chr2_Celeg_TT_arrow_pilon	6765277	6788043	HCON_00038370,HCON_00038380,HCON_00038410,HCON_00193900,HCON_00038420
5	hcontortus_chr2_Celeg_TT_arrow_pilon	7114678	7197648	HCON_00038650,HCON_00038680,HCON_00038690,HCON_00038710,HCON_00038720
5	hcontortus_chr2_Celeg_TT_arrow_pilon	7176683	7203724	HCON_00038680,HCON_00038690,HCON_00038710,HCON_00038720,HCON_00038730
5	hcontortus_chr2_Celeg_TT_arrow_pilon	8320214	8337887	HCON_00039820,HCON_00039830,HCON_00039840,HCON_00039850,HCON_00039860
5	hcontortus_chr2_Celeg_TT_arrow_pilon	8324635	8356971	HCON_00039830,HCON_00039840,HCON_00039850,HCON_00039860,HCON_00039880
5	hcontortus_chr2_Celeg_TT_arrow_pilon	8328960	8363963	HCON_00039840,HCON_00039850,HCON_00039860,HCON_00039880,HCON_00039900
5	hcontortus_chr2_Celeg_TT_arrow_pilon	8334759	8378240	HCON_00039850,HCON_00039860,HCON_00039880,HCON_00039900,HCON_00039920
5	hcontortus_chr2_Celeg_TT_arrow_pilon	10094025	10146658	HCON_00041240,HCON_00041250,HCON_00041290,HCON_00041300,HCON_00041320
5	hcontortus_chr2_Celeg_TT_arrow_pilon	17188261	17491078	HCON_00046010,HCON_00046210,HCON_00046220,HCON_00046240,HCON_00046260
5	hcontortus_chr2_Celeg_TT_arrow_pilon	19030833	19152875	HCON_00047260,HCON_00047290,HCON_00047310,HCON_00047315,HCON_00047320
5	hcontortus_chr2_Celeg_TT_arrow_pilon	19678895	19873422	HCON_00047600,HCON_00047610,HCON_00047620,HCON_00047680,HCON_00047710
5	hcontortus_chr2_Celeg_TT_arrow_pilon	21490662	21572453	HCON_00048530,HCON_00048540,HCON_00048550,HCON_00048570,HCON_00048580
5	hcontortus_chr2_Celeg_TT_arrow_pilon	24851976	25022533	HCON_00050220,HCON_00050230,HCON_00050240,HCON_00050250,HCON_00050260
5	hcontortus_chr2_Celeg_TT_arrow_pilon	24903617	25066550	HCON_00050230,HCON_00050240,HCON_00050250,HCON_00050260,HCON_00050290
5	hcontortus_chr2_Celeg_TT_arrow_pilon	25911833	26283375	HCON_00050780,HCON_00050890,HCON_00050940,HCON_00050950,HCON_00050980
5	hcontortus_chr2_Celeg_TT_arrow_pilon	26396640	26775002	HCON_00051060,HCON_00051160,HCON_00192920,HCON_00051230,HCON_00051350
5	hcontortus_chr2_Celeg_TT_arrow_pilon	26514123	26804497	HCON_00051160,HCON_00192920,HCON_00051230,HCON_00051350,HCON_00051360
5	hcontortus_chr2_Celeg_TT_arrow_pilon	26540014	26819169	HCON_00192920,HCON_00051230,HCON_00051350,HCON_00051360,HCON_00051370
5	hcontortus_chr2_Celeg_TT_arrow_pilon	26597151	26838937	HCON_00051230,HCON_00051350,HCON_00051360,HCON_00051370,HCON_00192930
5	hcontortus_chr2_Celeg_TT_arrow_pilon	26775002	26873010	HCON_00051350,HCON_00051360,HCON_00051370,HCON_00192930,HCON_00051380
5	hcontortus_chr2_Celeg_TT_arrow_pilon	27078509	27304314	HCON_00051420,HCON_00051460,HCON_00051470,HCON_00051500,HCON_00051530
5	hcontortus_chr2_Celeg_TT_arrow_pilon	27122256	27313556	HCON_00051460,HCON_00051470,HCON_00051500,HCON_00051530,HCON_00051540
5	hcontortus_chr2_Celeg_TT_arrow_pilon	27738442	27791483	HCON_00051850,HCON_00051860,HCON_00051870,HCON_00051900,HCON_00051910
5	hcontortus_chr2_Celeg_TT_arrow_pilon	29672517	29751410	HCON_00053510,HCON_00053535,HCON_00053560,HCON_00053565,HCON_00053570
5	hcontortus_chr2_Celeg_TT_arrow_pilon	29702684	29763030	HCON_00053535,HCON_00053560,HCON_00053565,HCON_00053570,HCON_00053580
5	hcontortus_chr2_Celeg_TT_arrow_pilon	29741337	29794665	HCON_00053560,HCON_00053565,HCON_00053570,HCON_00053580,HCON_00053590
5	hcontortus_chr2_Celeg_TT_arrow_pilon	29747853	29820123	HCON_00053565,HCON_00053570,HCON_00053580,HCON_00053590,HCON_00053600
5	hcontortus_chr2_Celeg_TT_arrow_pilon	30260533	30334412	HCON_00054020,HCON_00054060,HCON_00054070,HCON_00054080,HCON_00054090
5	hcontortus_chr2_Celeg_TT_arrow_pilon	30572885	30816147	HCON_00054320,HCON_00054360,HCON_00054360,HCON_00054360,HCON_00054410
5	hcontortus_chr2_Celeg_TT_arrow_pilon	35246035	35386435	HCON_00057310,HCON_00057320,HCON_00057340,HCON_00057350,HCON_00057400
5	hcontortus_chr2_Celeg_TT_arrow_pilon	38003456	38153632	HCON_00059020,HCON_00059030,HCON_00059040,HCON_00059050,HCON_00059110
5	hcontortus_chr2_Celeg_TT_arrow_pilon	38538282	38562405	HCON_00059400,HCON_00059410,HCON_00059430,HCON_00059440,HCON_00059450
5	hcontortus_chr2_Celeg_TT_arrow_pilon	38542540	38565327	HCON_00059410,HCON_00059430,HCON_00059440,HCON_00059450,HCON_00059460
5	hcontortus_chr2_Celeg_TT_arrow_pilon	38546168	38568336	HCON_00059430,HCON_00059440,HCON_00059450,HCON_00059460,HCON_00059470
5	hcontortus_chr2_Celeg_TT_arrow_pilon	38549905	38576310	HCON_00059440,HCON_00059450,HCON_00059460,HCON_00059470,HCON_00059490
5	hcontortus_chr2_Celeg_TT_arrow_pilon	38562405	38597993	HCON_00059450,HCON_00059460,HCON_00059470,HCON_00059490,HCON_00059520
5	hcontortus_chr2_Celeg_TT_arrow_pilon	38879899	38905382	HCON_00059760,HCON_00059780,HCON_00059790,HCON_00059800,HCON_00059810
5	hcontortus_chr2_Celeg_TT_arrow_pilon	39175407	39246045	HCON_00060040,HCON_00060050,HCON_00060060,HCON_00060070,HCON_00060080
5	hcontortus_chr2_Celeg_TT_arrow_pilon	40267768	40338200	HCON_00060790,HCON_00060800,HCON_00060810,HCON_00060820,HCON_00060830
5	hcontortus_chr2_Celeg_TT_arrow_pilon	41161625	41209345	HCON_00061430,HCON_00061440,HCON_00061460,HCON_00061470,HCON_00061480
5	hcontortus_chr2_Celeg_TT_arrow_pilon	41165462	41215796	HCON_00061440,HCON_00061460,HCON_00061470,HCON_00061480,HCON_00061500
5	hcontortus_chr2_Celeg_TT_arrow_pilon	43671702	43746370	HCON_00063110,HCON_00063120,HCON_00063140,HCON_00063150,HCON_00063160
5	hcontortus_chr3_Celeg_TT_arrow_pilon	1483749	1570412	HCON_00065890,HCON_00065900,HCON_00065920,HCON_00065930,HCON_00065935
5	hcontortus_chr3_Celeg_TT_arrow_pilon	3963777	4096110	HCON_00067570,HCON_00067600,HCON_00067610,HCON_00067710,HCON_00067720
5	hcontortus_chr3_Celeg_TT_arrow_pilon	3981420	4112252	HCON_00067600,HCON_00067610,HCON_00067710,HCON_00067720,HCON_00067730
5	hcontortus_chr3_Celeg_TT_arrow_pilon	4009416	4126685	HCON_00067610,HCON_00067710,HCON_00067720,HCON_00067730,HCON_00067740
5	hcontortus_chr3_Celeg_TT_arrow_pilon	5610885	5650001	HCON_00069040,HCON_00069050,HCON_00069060,HCON_00069070,HCON_00069090
5	hcontortus_chr3_Celeg_TT_arrow_pilon	5619596	5655071	HCON_00069050,HCON_00069060,HCON_00069070,HCON_00069090,HCON_00069100
5	hcontortus_chr3_Celeg_TT_arrow_pilon	7000340	7073806	HCON_00070100,HCON_00070120,HCON_00194030,HCON_00070130,HCON_00070180
5	hcontortus_chr3_Celeg_TT_arrow_pilon	7022130	7144544	HCON_00070120,HCON_00194030,HCON_00070130,HCON_00070180,HCON_00070200
5	hcontortus_chr3_Celeg_TT_arrow_pilon	7802125	7834453	HCON_00192160,HCON_00070660,HCON_00070670,HCON_00070680,HCON_00070700
5	hcontortus_chr3_Celeg_TT_arrow_pilon	8057406	8112585	HCON_00070910,HCON_00070920,HCON_00070930,HCON_00070940,HCON_00070950
5	hcontortus_chr3_Celeg_TT_arrow_pilon	8141415	8163604	HCON_00071000,HCON_00071010,HCON_00071020,HCON_00071030,HCON_00071040
5	hcontortus_chr3_Celeg_TT_arrow_pilon	8144168	8304884	HCON_00071010,HCON_00071020,HCON_00071030,HCON_00071040,HCON_00071110
5	hcontortus_chr3_Celeg_TT_arrow_pilon	10255037	10308153	HCON_00072630,HCON_00072640,HCON_00072650,HCON_00072660,HCON_00072670
5	hcontortus_chr3_Celeg_TT_arrow_pilon	10380978	10432716	HCON_00072710,HCON_00072720,HCON_00072730,HCON_00072735,HCON_00072760
5	hcontortus_chr3_Celeg_TT_arrow_pilon	12815887	12971012	HCON_00074410,HCON_00074420,HCON_00074440,HCON_00074450,HCON_00074470
5	hcontortus_chr3_Celeg_TT_arrow_pilon	12822250	12983806	HCON_00074420,HCON_00074440,HCON_00074450,HCON_00074470,HCON_00074480
5	hcontortus_chr3_Celeg_TT_arrow_pilon	12898028	12989897	HCON_00074440,HCON_00074450,HCON_00074470,HCON_00074480,HCON_00074500
5	hcontortus_chr3_Celeg_TT_arrow_pilon	12929129	12992217	HCON_00074450,HCON_00074470,HCON_00074480,HCON_00074500,HCON_00074510
5	hcontortus_chr3_Celeg_TT_arrow_pilon	12971012	12994252	HCON_00074470,HCON_00074480,HCON_00074500,HCON_00074510,HCON_00074520
5	hcontortus_chr3_Celeg_TT_arrow_pilon	13068445	13087466	HCON_00074560,HCON_00074570,HCON_00074590,HCON_00074600,HCON_00074610
5	hcontortus_chr3_Celeg_TT_arrow_pilon	13073419	13125307	HCON_00074570,HCON_00074590,HCON_00074600,HCON_00074610,HCON_00074620
5	hcontortus_chr3_Celeg_TT_arrow_pilon	16100235	16265823	HCON_00076790,HCON_00076810,HCON_00076820,HCON_00076850,HCON_00076930
5	hcontortus_chr3_Celeg_TT_arrow_pilon	16521454	16589927	HCON_00077050,HCON_00077060,HCON_00077080,HCON_00077090,HCON_00077100
5	hcontortus_chr3_Celeg_TT_arrow_pilon	16549248	16616904	HCON_00077060,HCON_00077080,HCON_00077090,HCON_00077100,HCON_00077110
5	hcontortus_chr3_Celeg_TT_arrow_pilon	17108193	17159834	HCON_00077250,HCON_00077260,HCON_00077290,HCON_00077300,HCON_00077310
5	hcontortus_chr3_Celeg_TT_arrow_pilon	17122243	17162575	HCON_00077260,HCON_00077290,HCON_00077300,HCON_00077310,HCON_00077320
5	hcontortus_chr3_Celeg_TT_arrow_pilon	18326730	18379693	HCON_00078080,HCON_00078110,HCON_00194080,HCON_00078120,HCON_00078130
5	hcontortus_chr3_Celeg_TT_arrow_pilon	19803427	20064876	HCON_00079200,HCON_00079210,HCON_00079240,HCON_00079290,HCON_00079330
5	hcontortus_chr3_Celeg_TT_arrow_pilon	20928727	21042656	HCON_00079860,HCON_00079865,HCON_00079880,HCON_00079940,HCON_00080020
5	hcontortus_chr3_Celeg_TT_arrow_pilon	21501067	21690960	HCON_00080350,HCON_00192880,HCON_00080410,HCON_00080420,HCON_00080430
5	hcontortus_chr3_Celeg_TT_arrow_pilon	21620669	21712800	HCON_00192880,HCON_00080410,HCON_00080420,HCON_00080430,HCON_00080440
5	hcontortus_chr3_Celeg_TT_arrow_pilon	22205450	22283878	HCON_00080850,HCON_00080860,HCON_00080880,HCON_00080900,HCON_00080910
5	hcontortus_chr3_Celeg_TT_arrow_pilon	22748116	22846352	HCON_00081190,HCON_00081240,HCON_00081250,HCON_00081310,HCON_00081330
5	hcontortus_chr3_Celeg_TT_arrow_pilon	22770336	22878464	HCON_00081240,HCON_00081250,HCON_00081310,HCON_00081330,HCON_00081370
5	hcontortus_chr3_Celeg_TT_arrow_pilon	23636095	23676750	HCON_00081790,HCON_00081810,HCON_00081820,HCON_00081830,HCON_00081840
5	hcontortus_chr3_Celeg_TT_arrow_pilon	24965622	25048990	HCON_00083050,HCON_00083080,HCON_00083090,HCON_00083100,HCON_00083110
5	hcontortus_chr3_Celeg_TT_arrow_pilon	25014783	25061534	HCON_00083080,HCON_00083090,HCON_00083100,HCON_00083110,HCON_00083120
5	hcontortus_chr3_Celeg_TT_arrow_pilon	25290069	25336773	HCON_00083280,HCON_00083290,HCON_00083300,HCON_00083310,HCON_00083320
5	hcontortus_chr3_Celeg_TT_arrow_pilon	25365272	25623188	HCON_00083340,HCON_00083380,HCON_00083420,HCON_00083480,HCON_00083500
5	hcontortus_chr3_Celeg_TT_arrow_pilon	25764515	25833067	HCON_00083680,HCON_00083700,HCON_00083710,HCON_00083720,HCON_00083740
5	hcontortus_chr3_Celeg_TT_arrow_pilon	27136342	27187920	HCON_00084410,HCON_00084420,HCON_00084440,HCON_00084450,HCON_00084460
5	hcontortus_chr3_Celeg_TT_arrow_pilon	27441693	27499952	HCON_00084610,HCON_00084630,HCON_00084640,HCON_00084650,HCON_00084660
5	hcontortus_chr3_Celeg_TT_arrow_pilon	30605821	30782035	HCON_00086680,HCON_00086690,HCON_00086730,HCON_00086740,HCON_00086770
5	hcontortus_chr3_Celeg_TT_arrow_pilon	30611725	30784764	HCON_00086690,HCON_00086730,HCON_00086740,HCON_00086770,HCON_00086780
5	hcontortus_chr3_Celeg_TT_arrow_pilon	30972421	31529586	HCON_00086980,HCON_00087000,HCON_00087030,HCON_00087040,HCON_00087370
5	hcontortus_chr3_Celeg_TT_arrow_pilon	32067825	32166047	HCON_00087760,HCON_00087770,HCON_00087780,HCON_00087820,HCON_00087840
5	hcontortus_chr3_Celeg_TT_arrow_pilon	32081220	32195424	HCON_00087770,HCON_00087780,HCON_00087820,HCON_00087840,HCON_00087850
5	hcontortus_chr3_Celeg_TT_arrow_pilon	32096516	32299352	HCON_00087780,HCON_00087820,HCON_00087840,HCON_00087850,HCON_00087880
5	hcontortus_chr3_Celeg_TT_arrow_pilon	32158169	32715205	HCON_00087820,HCON_00087840,HCON_00087850,HCON_00087880,HCON_00088130
5	hcontortus_chr3_Celeg_TT_arrow_pilon	32166047	32753840	HCON_00087840,HCON_00087850,HCON_00087880,HCON_00088130,HCON_00088140
5	hcontortus_chr3_Celeg_TT_arrow_pilon	34188081	34288038	HCON_00088950,HCON_00088960,HCON_00088985,HCON_00088990,HCON_00089010
5	hcontortus_chr3_Celeg_TT_arrow_pilon	34211788	34306292	HCON_00088960,HCON_00088985,HCON_00088990,HCON_00089010,HCON_00089020
5	hcontortus_chr3_Celeg_TT_arrow_pilon	34556309	34665104	HCON_00089225,HCON_00089250,HCON_00089270,HCON_00089275,HCON_00089300
5	hcontortus_chr3_Celeg_TT_arrow_pilon	36538593	36563836	HCON_00090450,HCON_00090460,HCON_00090470,HCON_00090480,HCON_00090485
5	hcontortus_chr3_Celeg_TT_arrow_pilon	38179190	38253326	HCON_00091680,HCON_00091690,HCON_00091700,HCON_00091710,HCON_00091720
5	hcontortus_chr3_Celeg_TT_arrow_pilon	38211799	38276014	HCON_00091690,HCON_00091700,HCON_00091710,HCON_00091720,HCON_00091730
5	hcontortus_chr3_Celeg_TT_arrow_pilon	38245878	38291704	HCON_00091700,HCON_00091710,HCON_00091720,HCON_00091730,HCON_00091740
5	hcontortus_chr3_Celeg_TT_arrow_pilon	38250716	38295823	HCON_00091710,HCON_00091720,HCON_00091730,HCON_00091740,HCON_00091750
5	hcontortus_chr3_Celeg_TT_arrow_pilon	38253326	38320894	HCON_00091720,HCON_00091730,HCON_00091740,HCON_00091750,HCON_00091780
5	hcontortus_chr3_Celeg_TT_arrow_pilon	38688176	38934954	HCON_00092060,HCON_00092080,HCON_00092130,HCON_00092180,HCON_00092190
5	hcontortus_chr3_Celeg_TT_arrow_pilon	38715741	38948852	HCON_00092080,HCON_00092130,HCON_00092180,HCON_00092190,HCON_00092210
5	hcontortus_chr3_Celeg_TT_arrow_pilon	39096838	39271614	HCON_00092320,HCON_00092330,HCON_00092340,HCON_00092360,HCON_00092400
5	hcontortus_chr3_Celeg_TT_arrow_pilon	40684739	40809145	HCON_00093320,HCON_00093330,HCON_00093340,HCON_00093390,HCON_00093400
5	hcontortus_chr3_Celeg_TT_arrow_pilon	41260902	41280358	HCON_00093800,HCON_00093810,HCON_00093820,HCON_00093830,HCON_00093835
5	hcontortus_chr3_Celeg_TT_arrow_pilon	41268785	41419265	HCON_00093810,HCON_00093820,HCON_00093830,HCON_00093835,HCON_00093990
5	hcontortus_chr3_Celeg_TT_arrow_pilon	41275001	41457446	HCON_00093820,HCON_00093830,HCON_00093835,HCON_00093990,HCON_00094030
5	hcontortus_chr3_Celeg_TT_arrow_pilon	41572863	41816456	HCON_00094160,HCON_00094170,HCON_00094332,HCON_00094335,HCON_00094340
5	hcontortus_chr3_Celeg_TT_arrow_pilon	42324777	42423326	HCON_00094680,HCON_00094700,HCON_00094710,HCON_00094780,HCON_00094790
5	hcontortus_chr3_Celeg_TT_arrow_pilon	42339836	42446251	HCON_00094700,HCON_00094710,HCON_00094780,HCON_00094790,HCON_00094800
5	hcontortus_chr4_Celeg_TT_arrow_pilon	7550	254485	HCON_00095840,HCON_00095850,HCON_00095890,HCON_00095900,HCON_00096020
5	hcontortus_chr4_Celeg_TT_arrow_pilon	1432465	1459150	HCON_00097050,HCON_00097060,HCON_00097070,HCON_00097080,HCON_00097090
5	hcontortus_chr4_Celeg_TT_arrow_pilon	1441482	1469629	HCON_00097060,HCON_00097070,HCON_00097080,HCON_00097090,HCON_00097100
5	hcontortus_chr4_Celeg_TT_arrow_pilon	1817630	2085442	HCON_00097390,HCON_00097400,HCON_00097430,HCON_00097440,HCON_00097550
5	hcontortus_chr4_Celeg_TT_arrow_pilon	1845106	2091972	HCON_00097400,HCON_00097430,HCON_00097440,HCON_00097550,HCON_00097560
5	hcontortus_chr4_Celeg_TT_arrow_pilon	2226064	2427826	HCON_00097690,HCON_00097730,HCON_00097750,HCON_00097755,HCON_00097820
5	hcontortus_chr4_Celeg_TT_arrow_pilon	2748737	2805672	HCON_00098160,HCON_00098170,HCON_00098180,HCON_00098210,HCON_00098240
5	hcontortus_chr4_Celeg_TT_arrow_pilon	3760543	3883029	HCON_00099000,HCON_00099005,HCON_00099040,HCON_00099070,HCON_00099090
5	hcontortus_chr4_Celeg_TT_arrow_pilon	3765505	3930015	HCON_00099005,HCON_00099040,HCON_00099070,HCON_00099090,HCON_00099100
5	hcontortus_chr4_Celeg_TT_arrow_pilon	4687970	4742388	HCON_00099620,HCON_00099630,HCON_00099640,HCON_00099655,HCON_00099680
5	hcontortus_chr4_Celeg_TT_arrow_pilon	4690498	4748001	HCON_00099630,HCON_00099640,HCON_00099655,HCON_00099680,HCON_00099690
5	hcontortus_chr4_Celeg_TT_arrow_pilon	4694562	4757872	HCON_00099640,HCON_00099655,HCON_00099680,HCON_00099690,HCON_00099700
5	hcontortus_chr4_Celeg_TT_arrow_pilon	4703726	4773154	HCON_00099655,HCON_00099680,HCON_00099690,HCON_00099700,HCON_00099710
5	hcontortus_chr4_Celeg_TT_arrow_pilon	4742388	4807429	HCON_00099680,HCON_00099690,HCON_00099700,HCON_00099710,HCON_00099740
5	hcontortus_chr4_Celeg_TT_arrow_pilon	7729864	7814283	HCON_00102000,HCON_00102010,HCON_00102030,HCON_00102060,HCON_00102070
5	hcontortus_chr4_Celeg_TT_arrow_pilon	8602153	8652242	HCON_00102700,HCON_00102710,HCON_00102720,HCON_00102730,HCON_00102740
5	hcontortus_chr4_Celeg_TT_arrow_pilon	8775416	8849881	HCON_00102870,HCON_00102880,HCON_00102890,HCON_00102900,HCON_00102910
5	hcontortus_chr4_Celeg_TT_arrow_pilon	11435190	11671056	HCON_00104910,HCON_00104930,HCON_00105000,HCON_00105090,HCON_00105110
5	hcontortus_chr4_Celeg_TT_arrow_pilon	11676790	11709095	HCON_00105120,HCON_00105130,HCON_00192200,HCON_00105140,HCON_00105150
5	hcontortus_chr4_Celeg_TT_arrow_pilon	18211904	18534204	HCON_00109930,HCON_00109940,HCON_00109950,HCON_00109960,HCON_00110225
5	hcontortus_chr4_Celeg_TT_arrow_pilon	21218376	21312329	HCON_00111890,HCON_00111910,HCON_00111930,HCON_00111940,HCON_00111960
5	hcontortus_chr4_Celeg_TT_arrow_pilon	23584445	23613293	HCON_00113710,HCON_00113720,HCON_00113730,HCON_00113740,HCON_00113750
5	hcontortus_chr4_Celeg_TT_arrow_pilon	24553513	24698488	HCON_00114290,HCON_00114320,HCON_00114330,HCON_00114360,HCON_00114380
5	hcontortus_chr4_Celeg_TT_arrow_pilon	24644403	24712957	HCON_00114320,HCON_00114330,HCON_00114360,HCON_00114380,HCON_00114390
5	hcontortus_chr4_Celeg_TT_arrow_pilon	24648852	24749628	HCON_00114330,HCON_00114360,HCON_00114380,HCON_00114390,HCON_00114400
5	hcontortus_chr4_Celeg_TT_arrow_pilon	24679984	24754896	HCON_00114360,HCON_00114380,HCON_00114390,HCON_00114400,HCON_00114410
5	hcontortus_chr4_Celeg_TT_arrow_pilon	24698488	24761691	HCON_00114380,HCON_00114390,HCON_00114400,HCON_00114410,HCON_00114420
5	hcontortus_chr4_Celeg_TT_arrow_pilon	24712957	24850316	HCON_00114390,HCON_00114400,HCON_00114410,HCON_00114420,HCON_00114480
5	hcontortus_chr4_Celeg_TT_arrow_pilon	25239606	25365030	HCON_00114740,HCON_00114750,HCON_00114770,HCON_00114780,HCON_00114790
5	hcontortus_chr4_Celeg_TT_arrow_pilon	30002788	30231177	HCON_00117250,HCON_00117290,HCON_00117300,HCON_00117320,HCON_00117380
5	hcontortus_chr4_Celeg_TT_arrow_pilon	31850669	31968655	HCON_00118170,HCON_00118190,HCON_00118200,HCON_00118255,HCON_00118260
5	hcontortus_chr4_Celeg_TT_arrow_pilon	31884049	32184568	HCON_00118190,HCON_00118200,HCON_00118255,HCON_00118260,HCON_00118380
5	hcontortus_chr4_Celeg_TT_arrow_pilon	33081421	33142176	HCON_00118770,HCON_00118790,HCON_00118820,HCON_00118830,HCON_00118840
5	hcontortus_chr4_Celeg_TT_arrow_pilon	33096818	33147559	HCON_00118790,HCON_00118820,HCON_00118830,HCON_00118840,HCON_00118850
5	hcontortus_chr4_Celeg_TT_arrow_pilon	33125069	33153186	HCON_00118820,HCON_00118830,HCON_00118840,HCON_00118850,HCON_00118860
5	hcontortus_chr4_Celeg_TT_arrow_pilon	34167961	34358994	HCON_00119445,HCON_00119450,HCON_00119540,HCON_00119600,HCON_00119610
5	hcontortus_chr4_Celeg_TT_arrow_pilon	34655218	34942250	HCON_00119830,HCON_00119860,HCON_00119910,HCON_00120000,HCON_00120050
5	hcontortus_chr4_Celeg_TT_arrow_pilon	39096559	39117421	HCON_00122750,HCON_00122760,HCON_00122770,HCON_00193320,HCON_00122780
5	hcontortus_chr4_Celeg_TT_arrow_pilon	39108421	39121741	HCON_00122760,HCON_00122770,HCON_00193320,HCON_00122780,HCON_00122790
5	hcontortus_chr4_Celeg_TT_arrow_pilon	39702323	39869209	HCON_00123100,HCON_00123110,HCON_00193340,HCON_00123120,HCON_00123170
5	hcontortus_chr4_Celeg_TT_arrow_pilon	39774060	40028606	HCON_00123110,HCON_00193340,HCON_00123120,HCON_00123170,HCON_00123220
5	hcontortus_chr4_Celeg_TT_arrow_pilon	40047975	40411097	HCON_00123230,HCON_00123260,HCON_00123360,HCON_00123362,HCON_00123364
5	hcontortus_chr4_Celeg_TT_arrow_pilon	40101512	40468340	HCON_00123260,HCON_00123360,HCON_00123362,HCON_00123364,HCON_00123460
5	hcontortus_chr4_Celeg_TT_arrow_pilon	40490042	40566250	HCON_00123480,HCON_00123485,HCON_00123490,HCON_00123540,HCON_00123550
5	hcontortus_chr4_Celeg_TT_arrow_pilon	41313619	41476573	HCON_00124160,HCON_00124240,HCON_00124270,HCON_00124275,HCON_00124280
5	hcontortus_chr4_Celeg_TT_arrow_pilon	41395669	41507290	HCON_00124240,HCON_00124270,HCON_00124275,HCON_00124280,HCON_00124290
5	hcontortus_chr4_Celeg_TT_arrow_pilon	41465446	41782504	HCON_00124270,HCON_00124275,HCON_00124280,HCON_00124290,HCON_00124440
5	hcontortus_chr4_Celeg_TT_arrow_pilon	44167853	44199459	HCON_00125880,HCON_00125890,HCON_00125900,HCON_00125910,HCON_00125930
5	hcontortus_chr4_Celeg_TT_arrow_pilon	44170928	44256836	HCON_00125890,HCON_00125900,HCON_00125910,HCON_00125930,HCON_00125950
5	hcontortus_chr4_Celeg_TT_arrow_pilon	44174426	44348584	HCON_00125900,HCON_00125910,HCON_00125930,HCON_00125950,HCON_00126040
5	hcontortus_chr4_Celeg_TT_arrow_pilon	48538639	48700189	HCON_00128630,HCON_00128700,HCON_00128710,HCON_00128750,HCON_00128760
5	hcontortus_chr4_Celeg_TT_arrow_pilon	48619995	48712069	HCON_00128700,HCON_00128710,HCON_00128750,HCON_00128760,HCON_00128770
5	hcontortus_chr4_Celeg_TT_arrow_pilon	50184476	50351380	HCON_00129930,HCON_00129950,HCON_00130020,HCON_00130100,HCON_00130110
5	hcontortus_chr5_Celeg_TT_arrow_pilon	1436812	1557353	HCON_00132210,HCON_00132220,HCON_00132250,HCON_00132330,HCON_00132370
5	hcontortus_chr5_Celeg_TT_arrow_pilon	3961741	3995415	HCON_00134030,HCON_00134040,HCON_00134050,HCON_00134060,HCON_00134070
5	hcontortus_chr5_Celeg_TT_arrow_pilon	4301545	4477355	HCON_00134220,HCON_00134230,HCON_00134240,HCON_00134250,HCON_00134320
5	hcontortus_chr5_Celeg_TT_arrow_pilon	6023460	6204942	HCON_00135710,HCON_00135740,HCON_00135750,HCON_00135760,HCON_00135790
5	hcontortus_chr5_Celeg_TT_arrow_pilon	6753910	6981248	HCON_00136040,HCON_00136050,HCON_00136090,HCON_00136130,HCON_00136160
5	hcontortus_chr5_Celeg_TT_arrow_pilon	7885497	7992103	HCON_00136910,HCON_00136920,HCON_00136930,HCON_00136940,HCON_00136950
5	hcontortus_chr5_Celeg_TT_arrow_pilon	7888115	8010457	HCON_00136920,HCON_00136930,HCON_00136940,HCON_00136950,HCON_00136980
5	hcontortus_chr5_Celeg_TT_arrow_pilon	8376834	8613324	HCON_00137180,HCON_00137240,HCON_00137325,HCON_00137370,HCON_00137390
5	hcontortus_chr5_Celeg_TT_arrow_pilon	8419727	8682938	HCON_00137240,HCON_00137325,HCON_00137370,HCON_00137390,HCON_00137450
5	hcontortus_chr5_Celeg_TT_arrow_pilon	9306704	9433638	HCON_00137950,HCON_00137980,HCON_00138020,HCON_00138040,HCON_00138100
5	hcontortus_chr5_Celeg_TT_arrow_pilon	9322833	9438034	HCON_00137980,HCON_00138020,HCON_00138040,HCON_00138100,HCON_00138110
5	hcontortus_chr5_Celeg_TT_arrow_pilon	10449627	10530824	HCON_00138880,HCON_00138890,HCON_00138900,HCON_00138930,HCON_00138950
5	hcontortus_chr5_Celeg_TT_arrow_pilon	16797132	16986915	HCON_00142700,HCON_00142810,HCON_00142820,HCON_00142830,HCON_00142850
5	hcontortus_chr5_Celeg_TT_arrow_pilon	18094849	18369021	HCON_00143520,HCON_00143530,HCON_00143540,HCON_00143590,HCON_00143610
5	hcontortus_chr5_Celeg_TT_arrow_pilon	22173297	22563467	HCON_00145580,HCON_00145660,HCON_00145670,HCON_00145720,HCON_00145760
5	hcontortus_chr5_Celeg_TT_arrow_pilon	24338687	24425040	HCON_00146725,HCON_00146730,HCON_00146780,HCON_00146790,HCON_00146800
5	hcontortus_chr5_Celeg_TT_arrow_pilon	25679194	25939816	HCON_00147620,HCON_00147690,HCON_00147710,HCON_00147750,HCON_00147760
5	hcontortus_chr5_Celeg_TT_arrow_pilon	31788057	32041043	HCON_00151450,HCON_00151480,HCON_00151550,HCON_00151600,HCON_00151630
5	hcontortus_chr5_Celeg_TT_arrow_pilon	36618306	36789937	HCON_00154550,HCON_00154620,HCON_00154670,HCON_00154730,HCON_00154740
5	hcontortus_chr5_Celeg_TT_arrow_pilon	39076981	39360969	HCON_00156470,HCON_00156550,HCON_00156570,HCON_00156580,HCON_00156670
5	hcontortus_chr5_Celeg_TT_arrow_pilon	42937766	42982613	HCON_00159440,HCON_00159443,HCON_00159445,HCON_00159448,HCON_00159460
5	hcontortus_chr5_Celeg_TT_arrow_pilon	42945162	42997715	HCON_00159443,HCON_00159445,HCON_00159448,HCON_00159460,HCON_00159470
5	hcontortus_chr5_Celeg_TT_arrow_pilon	43302718	43381168	HCON_00159730,HCON_00159740,HCON_00159770,HCON_00159780,HCON_00159790
5	hcontortus_chr5_Celeg_TT_arrow_pilon	43310376	43438676	HCON_00159740,HCON_00159770,HCON_00159780,HCON_00159790,HCON_00159910
5	hcontortus_chr5_Celeg_TT_arrow_pilon	47389564	47504892	HCON_00162938,HCON_00162940,HCON_00162960,HCON_00162970,HCON_00163060
5	hcontortus_chrX_Celeg_TT_arrow_pilon	415580	575413	HCON_00164070,HCON_00164080,HCON_00164090,HCON_00164110,HCON_00164160
5	hcontortus_chrX_Celeg_TT_arrow_pilon	436871	650949	HCON_00164080,HCON_00164090,HCON_00164110,HCON_00164160,HCON_00164190
5	hcontortus_chrX_Celeg_TT_arrow_pilon	1062235	1138121	HCON_00164410,HCON_00164440,HCON_00164460,HCON_00164470,HCON_00164490
5	hcontortus_chrX_Celeg_TT_arrow_pilon	1857871	2015558	HCON_00164970,HCON_00165005,HCON_00165010,HCON_00165020,HCON_00165090
5	hcontortus_chrX_Celeg_TT_arrow_pilon	6038875	6159682	HCON_00167640,HCON_00167660,HCON_00167670,HCON_00167680,HCON_00167690
5	hcontortus_chrX_Celeg_TT_arrow_pilon	6076707	6177983	HCON_00167660,HCON_00167670,HCON_00167680,HCON_00167690,HCON_00167710
5	hcontortus_chrX_Celeg_TT_arrow_pilon	7455896	7687217	HCON_00168310,HCON_00168340,HCON_00168360,HCON_00168370,HCON_00168410
5	hcontortus_chrX_Celeg_TT_arrow_pilon	12186641	12785402	HCON_00170960,HCON_00171030,HCON_00171060,HCON_00171110,HCON_00171250
5	hcontortus_chrX_Celeg_TT_arrow_pilon	34942744	35034491	HCON_00184290,HCON_00184300,HCON_00184310,HCON_00184320,HCON_00184330
5	hcontortus_chrX_Celeg_TT_arrow_pilon	34973360	35072507	HCON_00184300,HCON_00184310,HCON_00184320,HCON_00184330,HCON_00184350
5	hcontortus_chrX_Celeg_TT_arrow_pilon	34974063	35127088	HCON_00184310,HCON_00184320,HCON_00184330,HCON_00184350,HCON_00184390
5	hcontortus_chrX_Celeg_TT_arrow_pilon	35232751	35294640	HCON_00184430,HCON_00184440,HCON_00184450,HCON_00184460,HCON_00184470
5	hcontortus_chrX_Celeg_TT_arrow_pilon	36205988	36388569	HCON_00185050,HCON_00185060,HCON_00185090,HCON_00185110,HCON_00185190
5	hcontortus_chrX_Celeg_TT_arrow_pilon	36223085	36418761	HCON_00185060,HCON_00185090,HCON_00185110,HCON_00185190,HCON_00185210
5	hcontortus_chrX_Celeg_TT_arrow_pilon	36252316	36503403	HCON_00185090,HCON_00185110,HCON_00185190,HCON_00185210,HCON_00185290
5	hcontortus_chrX_Celeg_TT_arrow_pilon	38427482	38492364	HCON_00186550,HCON_00186560,HCON_00186600,HCON_00186620,HCON_00186610
5	hcontortus_chrX_Celeg_TT_arrow_pilon	38429161	38528761	HCON_00186560,HCON_00186600,HCON_00186620,HCON_00186610,HCON_00186630
5	hcontortus_chrX_Celeg_TT_arrow_pilon	38453073	38536923	HCON_00186600,HCON_00186620,HCON_00186610,HCON_00186630,HCON_00186650
5	hcontortus_chrX_Celeg_TT_arrow_pilon	39044322	39221752	HCON_00186930,HCON_00186970,HCON_00187080,HCON_00187090,HCON_00187100
5	hcontortus_chrX_Celeg_TT_arrow_pilon	39073585	39238795	HCON_00186970,HCON_00187080,HCON_00187090,HCON_00187100,HCON_00187130
5	hcontortus_chrX_Celeg_TT_arrow_pilon	39147057	39262347	HCON_00187080,HCON_00187090,HCON_00187100,HCON_00187130,HCON_00187140
5	hcontortus_chrX_Celeg_TT_arrow_pilon	39163623	39315453	HCON_00187090,HCON_00187100,HCON_00187130,HCON_00187140,HCON_00187180
5	hcontortus_chrX_Celeg_TT_arrow_pilon	40952570	40983105	HCON_00188330,HCON_00188340,HCON_00188350,HCON_00188360,HCON_00188370
5	hcontortus_chrX_Celeg_TT_arrow_pilon	40962166	41013105	HCON_00188340,HCON_00188350,HCON_00188360,HCON_00188370,HCON_00188390
5	hcontortus_chrX_Celeg_TT_arrow_pilon	40971638	41059425	HCON_00188350,HCON_00188360,HCON_00188370,HCON_00188390,HCON_00188410
5	hcontortus_chrX_Celeg_TT_arrow_pilon	40981054	41125435	HCON_00188360,HCON_00188370,HCON_00188390,HCON_00188410,HCON_00188470
5	hcontortus_chrX_Celeg_TT_arrow_pilon	40983105	41169119	HCON_00188370,HCON_00188390,HCON_00188410,HCON_00188470,HCON_00188490
5	hcontortus_chrX_Celeg_TT_arrow_pilon	41612357	41670921	HCON_00188730,HCON_00188750,HCON_00188760,HCON_00188780,HCON_00188800
5	hcontortus_chrX_Celeg_TT_arrow_pilon	41629147	41693847	HCON_00188750,HCON_00188760,HCON_00188780,HCON_00188800,HCON_00188810
5	hcontortus_chrX_Celeg_TT_arrow_pilon	42262278	42400291	HCON_00189160,HCON_00189190,HCON_00189200,HCON_00189240,HCON_00189260
5	hcontortus_chrX_Celeg_TT_arrow_pilon	42300581	42410856	HCON_00189190,HCON_00189200,HCON_00189240,HCON_00189260,HCON_00189270
5	hcontortus_chrX_Celeg_TT_arrow_pilon	43584352	43701707	HCON_00190030,HCON_00190040,HCON_00190070,HCON_00190090,HCON_00190100
5	hcontortus_chrX_Celeg_TT_arrow_pilon	44020547	44143588	HCON_00190360,HCON_00190365,HCON_00190370,HCON_00190380,HCON_00190400
5	hcontortus_chrX_Celeg_TT_arrow_pilon	44024664	44152874	HCON_00190365,HCON_00190370,HCON_00190380,HCON_00190400,HCON_00190410
5	hcontortus_chrX_Celeg_TT_arrow_pilon	44077651	44176893	HCON_00190370,HCON_00190380,HCON_00190400,HCON_00190410,HCON_00190420
5	hcontortus_chrX_Celeg_TT_arrow_pilon	44362539	44467361	HCON_00190500,HCON_00190510,HCON_00190530,HCON_00190550,HCON_00190560
6	hcontortus_chr1_Celeg_TT_arrow_pilon	458112	661871	HCON_00000300,HCON_00000450,HCON_00000480,HCON_00000490,HCON_00000500,HCON_00000570
6	hcontortus_chr1_Celeg_TT_arrow_pilon	555069	903968	HCON_00000450,HCON_00000480,HCON_00000490,HCON_00000500,HCON_00000570,HCON_00000695
6	hcontortus_chr1_Celeg_TT_arrow_pilon	1650075	1689321	HCON_00001160,HCON_00001180,HCON_00001190,HCON_00001200,HCON_00001210,HCON_00001220
6	hcontortus_chr1_Celeg_TT_arrow_pilon	1663995	1700918	HCON_00001180,HCON_00001190,HCON_00001200,HCON_00001210,HCON_00001220,HCON_00001240
6	hcontortus_chr1_Celeg_TT_arrow_pilon	6779655	6921578	HCON_00005060,HCON_00005110,HCON_00005120,HCON_00005130,HCON_00005140,HCON_00005150
6	hcontortus_chr1_Celeg_TT_arrow_pilon	13896171	14053354	HCON_00010500,HCON_00010530,HCON_00010540,HCON_00010550,HCON_00010560,HCON_00010610
6	hcontortus_chr1_Celeg_TT_arrow_pilon	14559393	14733034	HCON_00010850,HCON_00010860,HCON_00010880,HCON_00010890,HCON_00010900,HCON_00010920
6	hcontortus_chr1_Celeg_TT_arrow_pilon	14587986	14765749	HCON_00010860,HCON_00010880,HCON_00010890,HCON_00010900,HCON_00010920,HCON_00010940
6	hcontortus_chr1_Celeg_TT_arrow_pilon	21294169	21576674	HCON_00014930,HCON_00014970,HCON_00014980,HCON_00014990,HCON_00015060,HCON_00015120
6	hcontortus_chr1_Celeg_TT_arrow_pilon	22674472	22815673	HCON_00015830,HCON_00191740,HCON_00015850,HCON_00015880,HCON_00016020,HCON_00016040
6	hcontortus_chr1_Celeg_TT_arrow_pilon	24623121	24746680	HCON_00017330,HCON_00017340,HCON_00017350,HCON_00017360,HCON_00017370,HCON_00017390
6	hcontortus_chr1_Celeg_TT_arrow_pilon	24637089	24790812	HCON_00017340,HCON_00017350,HCON_00017360,HCON_00017370,HCON_00017390,HCON_00017410
6	hcontortus_chr1_Celeg_TT_arrow_pilon	29031037	29143518	HCON_00020490,HCON_00020530,HCON_00020540,HCON_00020570,HCON_00020600,HCON_00020610
6	hcontortus_chr1_Celeg_TT_arrow_pilon	30740076	31054974	HCON_00021900,HCON_00021910,HCON_00021920,HCON_00022080,HCON_00022090,HCON_00022100
6	hcontortus_chr1_Celeg_TT_arrow_pilon	31675595	31851407	HCON_00022510,HCON_00022520,HCON_00022530,HCON_00022540,HCON_00022570,HCON_00022600
6	hcontortus_chr1_Celeg_TT_arrow_pilon	32197123	32393586	HCON_00022820,HCON_00022860,HCON_00022880,HCON_00022890,HCON_00022900,HCON_00022990
6	hcontortus_chr1_Celeg_TT_arrow_pilon	32226727	32706427	HCON_00022860,HCON_00022880,HCON_00022890,HCON_00022900,HCON_00022990,HCON_00023090
6	hcontortus_chr1_Celeg_TT_arrow_pilon	32866427	32912595	HCON_00023220,HCON_00023230,HCON_00023240,HCON_00023270,HCON_00023290,HCON_00023310
6	hcontortus_chr1_Celeg_TT_arrow_pilon	32874710	32926051	HCON_00023230,HCON_00023240,HCON_00023270,HCON_00023290,HCON_00023310,HCON_00023320
6	hcontortus_chr1_Celeg_TT_arrow_pilon	35890329	35927027	HCON_00025350,HCON_00025360,HCON_00025370,HCON_00025390,HCON_00025400,HCON_00025410
6	hcontortus_chr1_Celeg_TT_arrow_pilon	36396969	36552800	HCON_00025670,HCON_00025800,HCON_00025820,HCON_00025830,HCON_00025840,HCON_00025850
6	hcontortus_chr1_Celeg_TT_arrow_pilon	36495662	36584766	HCON_00025800,HCON_00025820,HCON_00025830,HCON_00025840,HCON_00025850,HCON_00025860
6	hcontortus_chr1_Celeg_TT_arrow_pilon	37787232	37874673	HCON_00026830,HCON_00026840,HCON_00026850,HCON_00026860,HCON_00026870,HCON_00026900
6	hcontortus_chr1_Celeg_TT_arrow_pilon	37804967	37935612	HCON_00026840,HCON_00026850,HCON_00026860,HCON_00026870,HCON_00026900,HCON_00026950
6	hcontortus_chr1_Celeg_TT_arrow_pilon	37822470	37944486	HCON_00026850,HCON_00026860,HCON_00026870,HCON_00026900,HCON_00026950,HCON_00026970
6	hcontortus_chr1_Celeg_TT_arrow_pilon	39047509	39126691	HCON_00027720,HCON_00027730,HCON_00027740,HCON_00027750,HCON_00027760,HCON_00027780
6	hcontortus_chr1_Celeg_TT_arrow_pilon	39054680	39152842	HCON_00027730,HCON_00027740,HCON_00027750,HCON_00027760,HCON_00027780,HCON_00027800
6	hcontortus_chr1_Celeg_TT_arrow_pilon	43694334	43726949	HCON_00031780,HCON_00031790,HCON_00031800,HCON_00031810,HCON_00031820,HCON_00031840
6	hcontortus_chr2_Celeg_TT_arrow_pilon	2202162	2534748	HCON_00035040,HCON_00035280,HCON_00035290,HCON_00035300,HCON_00035310,HCON_00035320
6	hcontortus_chr2_Celeg_TT_arrow_pilon	2993761	3030952	HCON_00035630,HCON_00035640,HCON_00035650,HCON_00035660,HCON_00035670,HCON_00035680
6	hcontortus_chr2_Celeg_TT_arrow_pilon	3617120	3795963	HCON_00036160,HCON_00036170,HCON_00036180,HCON_00036210,HCON_00036270,HCON_00036280
6	hcontortus_chr2_Celeg_TT_arrow_pilon	4758980	4793187	HCON_00036750,HCON_00036770,HCON_00036780,HCON_00036800,HCON_00036810,HCON_00036820
6	hcontortus_chr2_Celeg_TT_arrow_pilon	4838124	4910956	HCON_00036890,HCON_00036900,HCON_00036910,HCON_00036930,HCON_00036940,HCON_00036950
6	hcontortus_chr2_Celeg_TT_arrow_pilon	4864409	4918998	HCON_00036900,HCON_00036910,HCON_00036930,HCON_00036940,HCON_00036950,HCON_00036960
6	hcontortus_chr2_Celeg_TT_arrow_pilon	4871476	4930364	HCON_00036910,HCON_00036930,HCON_00036940,HCON_00036950,HCON_00036960,HCON_00036970
6	hcontortus_chr2_Celeg_TT_arrow_pilon	4962174	5028101	HCON_00036980,HCON_00036990,HCON_00037000,HCON_00037010,HCON_00037020,HCON_00037030
6	hcontortus_chr2_Celeg_TT_arrow_pilon	5008525	5045279	HCON_00036990,HCON_00037000,HCON_00037010,HCON_00037020,HCON_00037030,HCON_00037040
6	hcontortus_chr2_Celeg_TT_arrow_pilon	7114678	7203724	HCON_00038650,HCON_00038680,HCON_00038690,HCON_00038710,HCON_00038720,HCON_00038730
6	hcontortus_chr2_Celeg_TT_arrow_pilon	8320214	8356971	HCON_00039820,HCON_00039830,HCON_00039840,HCON_00039850,HCON_00039860,HCON_00039880
6	hcontortus_chr2_Celeg_TT_arrow_pilon	8324635	8363963	HCON_00039830,HCON_00039840,HCON_00039850,HCON_00039860,HCON_00039880,HCON_00039900
6	hcontortus_chr2_Celeg_TT_arrow_pilon	8328960	8378240	HCON_00039840,HCON_00039850,HCON_00039860,HCON_00039880,HCON_00039900,HCON_00039920
6	hcontortus_chr2_Celeg_TT_arrow_pilon	24851976	25066550	HCON_00050220,HCON_00050230,HCON_00050240,HCON_00050250,HCON_00050260,HCON_00050290
6	hcontortus_chr2_Celeg_TT_arrow_pilon	26396640	26804497	HCON_00051060,HCON_00051160,HCON_00192920,HCON_00051230,HCON_00051350,HCON_00051360
6	hcontortus_chr2_Celeg_TT_arrow_pilon	26514123	26819169	HCON_00051160,HCON_00192920,HCON_00051230,HCON_00051350,HCON_00051360,HCON_00051370
6	hcontortus_chr2_Celeg_TT_arrow_pilon	26540014	26838937	HCON_00192920,HCON_00051230,HCON_00051350,HCON_00051360,HCON_00051370,HCON_00192930
6	hcontortus_chr2_Celeg_TT_arrow_pilon	26597151	26873010	HCON_00051230,HCON_00051350,HCON_00051360,HCON_00051370,HCON_00192930,HCON_00051380
6	hcontortus_chr2_Celeg_TT_arrow_pilon	27078509	27313556	HCON_00051420,HCON_00051460,HCON_00051470,HCON_00051500,HCON_00051530,HCON_00051540
6	hcontortus_chr2_Celeg_TT_arrow_pilon	29672517	29763030	HCON_00053510,HCON_00053535,HCON_00053560,HCON_00053565,HCON_00053570,HCON_00053580
6	hcontortus_chr2_Celeg_TT_arrow_pilon	29702684	29794665	HCON_00053535,HCON_00053560,HCON_00053565,HCON_00053570,HCON_00053580,HCON_00053590
6	hcontortus_chr2_Celeg_TT_arrow_pilon	29741337	29820123	HCON_00053560,HCON_00053565,HCON_00053570,HCON_00053580,HCON_00053590,HCON_00053600
6	hcontortus_chr2_Celeg_TT_arrow_pilon	38538282	38565327	HCON_00059400,HCON_00059410,HCON_00059430,HCON_00059440,HCON_00059450,HCON_00059460
6	hcontortus_chr2_Celeg_TT_arrow_pilon	38542540	38568336	HCON_00059410,HCON_00059430,HCON_00059440,HCON_00059450,HCON_00059460,HCON_00059470
6	hcontortus_chr2_Celeg_TT_arrow_pilon	38546168	38576310	HCON_00059430,HCON_00059440,HCON_00059450,HCON_00059460,HCON_00059470,HCON_00059490
6	hcontortus_chr2_Celeg_TT_arrow_pilon	38549905	38597993	HCON_00059440,HCON_00059450,HCON_00059460,HCON_00059470,HCON_00059490,HCON_00059520
6	hcontortus_chr2_Celeg_TT_arrow_pilon	41161625	41215796	HCON_00061430,HCON_00061440,HCON_00061460,HCON_00061470,HCON_00061480,HCON_00061500
6	hcontortus_chr3_Celeg_TT_arrow_pilon	3963777	4112252	HCON_00067570,HCON_00067600,HCON_00067610,HCON_00067710,HCON_00067720,HCON_00067730
6	hcontortus_chr3_Celeg_TT_arrow_pilon	3981420	4126685	HCON_00067600,HCON_00067610,HCON_00067710,HCON_00067720,HCON_00067730,HCON_00067740
6	hcontortus_chr3_Celeg_TT_arrow_pilon	5610885	5655071	HCON_00069040,HCON_00069050,HCON_00069060,HCON_00069070,HCON_00069090,HCON_00069100
6	hcontortus_chr3_Celeg_TT_arrow_pilon	7000340	7144544	HCON_00070100,HCON_00070120,HCON_00194030,HCON_00070130,HCON_00070180,HCON_00070200
6	hcontortus_chr3_Celeg_TT_arrow_pilon	8141415	8304884	HCON_00071000,HCON_00071010,HCON_00071020,HCON_00071030,HCON_00071040,HCON_00071110
6	hcontortus_chr3_Celeg_TT_arrow_pilon	12815887	12983806	HCON_00074410,HCON_00074420,HCON_00074440,HCON_00074450,HCON_00074470,HCON_00074480
6	hcontortus_chr3_Celeg_TT_arrow_pilon	12822250	12989897	HCON_00074420,HCON_00074440,HCON_00074450,HCON_00074470,HCON_00074480,HCON_00074500
6	hcontortus_chr3_Celeg_TT_arrow_pilon	12898028	12992217	HCON_00074440,HCON_00074450,HCON_00074470,HCON_00074480,HCON_00074500,HCON_00074510
6	hcontortus_chr3_Celeg_TT_arrow_pilon	12929129	12994252	HCON_00074450,HCON_00074470,HCON_00074480,HCON_00074500,HCON_00074510,HCON_00074520
6	hcontortus_chr3_Celeg_TT_arrow_pilon	13068445	13125307	HCON_00074560,HCON_00074570,HCON_00074590,HCON_00074600,HCON_00074610,HCON_00074620
6	hcontortus_chr3_Celeg_TT_arrow_pilon	16521454	16616904	HCON_00077050,HCON_00077060,HCON_00077080,HCON_00077090,HCON_00077100,HCON_00077110
6	hcontortus_chr3_Celeg_TT_arrow_pilon	17108193	17162575	HCON_00077250,HCON_00077260,HCON_00077290,HCON_00077300,HCON_00077310,HCON_00077320
6	hcontortus_chr3_Celeg_TT_arrow_pilon	21501067	21712800	HCON_00080350,HCON_00192880,HCON_00080410,HCON_00080420,HCON_00080430,HCON_00080440
6	hcontortus_chr3_Celeg_TT_arrow_pilon	22748116	22878464	HCON_00081190,HCON_00081240,HCON_00081250,HCON_00081310,HCON_00081330,HCON_00081370
6	hcontortus_chr3_Celeg_TT_arrow_pilon	24965622	25061534	HCON_00083050,HCON_00083080,HCON_00083090,HCON_00083100,HCON_00083110,HCON_00083120
6	hcontortus_chr3_Celeg_TT_arrow_pilon	30605821	30784764	HCON_00086680,HCON_00086690,HCON_00086730,HCON_00086740,HCON_00086770,HCON_00086780
6	hcontortus_chr3_Celeg_TT_arrow_pilon	32067825	32195424	HCON_00087760,HCON_00087770,HCON_00087780,HCON_00087820,HCON_00087840,HCON_00087850
6	hcontortus_chr3_Celeg_TT_arrow_pilon	32081220	32299352	HCON_00087770,HCON_00087780,HCON_00087820,HCON_00087840,HCON_00087850,HCON_00087880
6	hcontortus_chr3_Celeg_TT_arrow_pilon	32096516	32715205	HCON_00087780,HCON_00087820,HCON_00087840,HCON_00087850,HCON_00087880,HCON_00088130
6	hcontortus_chr3_Celeg_TT_arrow_pilon	32158169	32753840	HCON_00087820,HCON_00087840,HCON_00087850,HCON_00087880,HCON_00088130,HCON_00088140
6	hcontortus_chr3_Celeg_TT_arrow_pilon	34188081	34306292	HCON_00088950,HCON_00088960,HCON_00088985,HCON_00088990,HCON_00089010,HCON_00089020
6	hcontortus_chr3_Celeg_TT_arrow_pilon	38179190	38276014	HCON_00091680,HCON_00091690,HCON_00091700,HCON_00091710,HCON_00091720,HCON_00091730
6	hcontortus_chr3_Celeg_TT_arrow_pilon	38211799	38291704	HCON_00091690,HCON_00091700,HCON_00091710,HCON_00091720,HCON_00091730,HCON_00091740
6	hcontortus_chr3_Celeg_TT_arrow_pilon	38245878	38295823	HCON_00091700,HCON_00091710,HCON_00091720,HCON_00091730,HCON_00091740,HCON_00091750
6	hcontortus_chr3_Celeg_TT_arrow_pilon	38250716	38320894	HCON_00091710,HCON_00091720,HCON_00091730,HCON_00091740,HCON_00091750,HCON_00091780
6	hcontortus_chr3_Celeg_TT_arrow_pilon	38688176	38948852	HCON_00092060,HCON_00092080,HCON_00092130,HCON_00092180,HCON_00092190,HCON_00092210
6	hcontortus_chr3_Celeg_TT_arrow_pilon	41260902	41419265	HCON_00093800,HCON_00093810,HCON_00093820,HCON_00093830,HCON_00093835,HCON_00093990
6	hcontortus_chr3_Celeg_TT_arrow_pilon	41268785	41457446	HCON_00093810,HCON_00093820,HCON_00093830,HCON_00093835,HCON_00093990,HCON_00094030
6	hcontortus_chr3_Celeg_TT_arrow_pilon	42324777	42446251	HCON_00094680,HCON_00094700,HCON_00094710,HCON_00094780,HCON_00094790,HCON_00094800
6	hcontortus_chr4_Celeg_TT_arrow_pilon	1432465	1469629	HCON_00097050,HCON_00097060,HCON_00097070,HCON_00097080,HCON_00097090,HCON_00097100
6	hcontortus_chr4_Celeg_TT_arrow_pilon	1817630	2091972	HCON_00097390,HCON_00097400,HCON_00097430,HCON_00097440,HCON_00097550,HCON_00097560
6	hcontortus_chr4_Celeg_TT_arrow_pilon	3760543	3930015	HCON_00099000,HCON_00099005,HCON_00099040,HCON_00099070,HCON_00099090,HCON_00099100
6	hcontortus_chr4_Celeg_TT_arrow_pilon	4687970	4748001	HCON_00099620,HCON_00099630,HCON_00099640,HCON_00099655,HCON_00099680,HCON_00099690
6	hcontortus_chr4_Celeg_TT_arrow_pilon	4690498	4757872	HCON_00099630,HCON_00099640,HCON_00099655,HCON_00099680,HCON_00099690,HCON_00099700
6	hcontortus_chr4_Celeg_TT_arrow_pilon	4694562	4773154	HCON_00099640,HCON_00099655,HCON_00099680,HCON_00099690,HCON_00099700,HCON_00099710
6	hcontortus_chr4_Celeg_TT_arrow_pilon	4703726	4807429	HCON_00099655,HCON_00099680,HCON_00099690,HCON_00099700,HCON_00099710,HCON_00099740
6	hcontortus_chr4_Celeg_TT_arrow_pilon	24553513	24712957	HCON_00114290,HCON_00114320,HCON_00114330,HCON_00114360,HCON_00114380,HCON_00114390
6	hcontortus_chr4_Celeg_TT_arrow_pilon	24644403	24749628	HCON_00114320,HCON_00114330,HCON_00114360,HCON_00114380,HCON_00114390,HCON_00114400
6	hcontortus_chr4_Celeg_TT_arrow_pilon	24648852	24754896	HCON_00114330,HCON_00114360,HCON_00114380,HCON_00114390,HCON_00114400,HCON_00114410
6	hcontortus_chr4_Celeg_TT_arrow_pilon	24679984	24761691	HCON_00114360,HCON_00114380,HCON_00114390,HCON_00114400,HCON_00114410,HCON_00114420
6	hcontortus_chr4_Celeg_TT_arrow_pilon	24698488	24850316	HCON_00114380,HCON_00114390,HCON_00114400,HCON_00114410,HCON_00114420,HCON_00114480
6	hcontortus_chr4_Celeg_TT_arrow_pilon	31850669	32184568	HCON_00118170,HCON_00118190,HCON_00118200,HCON_00118255,HCON_00118260,HCON_00118380
6	hcontortus_chr4_Celeg_TT_arrow_pilon	33081421	33147559	HCON_00118770,HCON_00118790,HCON_00118820,HCON_00118830,HCON_00118840,HCON_00118850
6	hcontortus_chr4_Celeg_TT_arrow_pilon	33096818	33153186	HCON_00118790,HCON_00118820,HCON_00118830,HCON_00118840,HCON_00118850,HCON_00118860
6	hcontortus_chr4_Celeg_TT_arrow_pilon	39096559	39121741	HCON_00122750,HCON_00122760,HCON_00122770,HCON_00193320,HCON_00122780,HCON_00122790
6	hcontortus_chr4_Celeg_TT_arrow_pilon	39702323	40028606	HCON_00123100,HCON_00123110,HCON_00193340,HCON_00123120,HCON_00123170,HCON_00123220
6	hcontortus_chr4_Celeg_TT_arrow_pilon	40047975	40468340	HCON_00123230,HCON_00123260,HCON_00123360,HCON_00123362,HCON_00123364,HCON_00123460
6	hcontortus_chr4_Celeg_TT_arrow_pilon	41313619	41507290	HCON_00124160,HCON_00124240,HCON_00124270,HCON_00124275,HCON_00124280,HCON_00124290
6	hcontortus_chr4_Celeg_TT_arrow_pilon	41395669	41782504	HCON_00124240,HCON_00124270,HCON_00124275,HCON_00124280,HCON_00124290,HCON_00124440
6	hcontortus_chr4_Celeg_TT_arrow_pilon	44167853	44256836	HCON_00125880,HCON_00125890,HCON_00125900,HCON_00125910,HCON_00125930,HCON_00125950
6	hcontortus_chr4_Celeg_TT_arrow_pilon	44170928	44348584	HCON_00125890,HCON_00125900,HCON_00125910,HCON_00125930,HCON_00125950,HCON_00126040
6	hcontortus_chr4_Celeg_TT_arrow_pilon	48538639	48712069	HCON_00128630,HCON_00128700,HCON_00128710,HCON_00128750,HCON_00128760,HCON_00128770
6	hcontortus_chr5_Celeg_TT_arrow_pilon	7885497	8010457	HCON_00136910,HCON_00136920,HCON_00136930,HCON_00136940,HCON_00136950,HCON_00136980
6	hcontortus_chr5_Celeg_TT_arrow_pilon	8376834	8682938	HCON_00137180,HCON_00137240,HCON_00137325,HCON_00137370,HCON_00137390,HCON_00137450
6	hcontortus_chr5_Celeg_TT_arrow_pilon	9306704	9438034	HCON_00137950,HCON_00137980,HCON_00138020,HCON_00138040,HCON_00138100,HCON_00138110
6	hcontortus_chr5_Celeg_TT_arrow_pilon	42937766	42997715	HCON_00159440,HCON_00159443,HCON_00159445,HCON_00159448,HCON_00159460,HCON_00159470
6	hcontortus_chr5_Celeg_TT_arrow_pilon	43302718	43438676	HCON_00159730,HCON_00159740,HCON_00159770,HCON_00159780,HCON_00159790,HCON_00159910
6	hcontortus_chrX_Celeg_TT_arrow_pilon	415580	650949	HCON_00164070,HCON_00164080,HCON_00164090,HCON_00164110,HCON_00164160,HCON_00164190
6	hcontortus_chrX_Celeg_TT_arrow_pilon	6038875	6177983	HCON_00167640,HCON_00167660,HCON_00167670,HCON_00167680,HCON_00167690,HCON_00167710
6	hcontortus_chrX_Celeg_TT_arrow_pilon	34942744	35072507	HCON_00184290,HCON_00184300,HCON_00184310,HCON_00184320,HCON_00184330,HCON_00184350
6	hcontortus_chrX_Celeg_TT_arrow_pilon	34973360	35127088	HCON_00184300,HCON_00184310,HCON_00184320,HCON_00184330,HCON_00184350,HCON_00184390
6	hcontortus_chrX_Celeg_TT_arrow_pilon	36205988	36418761	HCON_00185050,HCON_00185060,HCON_00185090,HCON_00185110,HCON_00185190,HCON_00185210
6	hcontortus_chrX_Celeg_TT_arrow_pilon	36223085	36503403	HCON_00185060,HCON_00185090,HCON_00185110,HCON_00185190,HCON_00185210,HCON_00185290
6	hcontortus_chrX_Celeg_TT_arrow_pilon	38427482	38528761	HCON_00186550,HCON_00186560,HCON_00186600,HCON_00186620,HCON_00186610,HCON_00186630
6	hcontortus_chrX_Celeg_TT_arrow_pilon	38429161	38536923	HCON_00186560,HCON_00186600,HCON_00186620,HCON_00186610,HCON_00186630,HCON_00186650
6	hcontortus_chrX_Celeg_TT_arrow_pilon	39044322	39238795	HCON_00186930,HCON_00186970,HCON_00187080,HCON_00187090,HCON_00187100,HCON_00187130
6	hcontortus_chrX_Celeg_TT_arrow_pilon	39073585	39262347	HCON_00186970,HCON_00187080,HCON_00187090,HCON_00187100,HCON_00187130,HCON_00187140
6	hcontortus_chrX_Celeg_TT_arrow_pilon	39147057	39315453	HCON_00187080,HCON_00187090,HCON_00187100,HCON_00187130,HCON_00187140,HCON_00187180
6	hcontortus_chrX_Celeg_TT_arrow_pilon	40952570	41013105	HCON_00188330,HCON_00188340,HCON_00188350,HCON_00188360,HCON_00188370,HCON_00188390
6	hcontortus_chrX_Celeg_TT_arrow_pilon	40962166	41059425	HCON_00188340,HCON_00188350,HCON_00188360,HCON_00188370,HCON_00188390,HCON_00188410
6	hcontortus_chrX_Celeg_TT_arrow_pilon	40971638	41125435	HCON_00188350,HCON_00188360,HCON_00188370,HCON_00188390,HCON_00188410,HCON_00188470
6	hcontortus_chrX_Celeg_TT_arrow_pilon	40981054	41169119	HCON_00188360,HCON_00188370,HCON_00188390,HCON_00188410,HCON_00188470,HCON_00188490
6	hcontortus_chrX_Celeg_TT_arrow_pilon	41612357	41693847	HCON_00188730,HCON_00188750,HCON_00188760,HCON_00188780,HCON_00188800,HCON_00188810
6	hcontortus_chrX_Celeg_TT_arrow_pilon	42262278	42410856	HCON_00189160,HCON_00189190,HCON_00189200,HCON_00189240,HCON_00189260,HCON_00189270
6	hcontortus_chrX_Celeg_TT_arrow_pilon	44020547	44152874	HCON_00190360,HCON_00190365,HCON_00190370,HCON_00190380,HCON_00190400,HCON_00190410
6	hcontortus_chrX_Celeg_TT_arrow_pilon	44024664	44176893	HCON_00190365,HCON_00190370,HCON_00190380,HCON_00190400,HCON_00190410,HCON_00190420
7	hcontortus_chr1_Celeg_TT_arrow_pilon	458112	903968	HCON_00000300,HCON_00000450,HCON_00000480,HCON_00000490,HCON_00000500,HCON_00000570,HCON_00000695
7	hcontortus_chr1_Celeg_TT_arrow_pilon	1650075	1700918	HCON_00001160,HCON_00001180,HCON_00001190,HCON_00001200,HCON_00001210,HCON_00001220,HCON_00001240
7	hcontortus_chr1_Celeg_TT_arrow_pilon	14559393	14765749	HCON_00010850,HCON_00010860,HCON_00010880,HCON_00010890,HCON_00010900,HCON_00010920,HCON_00010940
7	hcontortus_chr1_Celeg_TT_arrow_pilon	24623121	24790812	HCON_00017330,HCON_00017340,HCON_00017350,HCON_00017360,HCON_00017370,HCON_00017390,HCON_00017410
7	hcontortus_chr1_Celeg_TT_arrow_pilon	32197123	32706427	HCON_00022820,HCON_00022860,HCON_00022880,HCON_00022890,HCON_00022900,HCON_00022990,HCON_00023090
7	hcontortus_chr1_Celeg_TT_arrow_pilon	32866427	32926051	HCON_00023220,HCON_00023230,HCON_00023240,HCON_00023270,HCON_00023290,HCON_00023310,HCON_00023320
7	hcontortus_chr1_Celeg_TT_arrow_pilon	36396969	36584766	HCON_00025670,HCON_00025800,HCON_00025820,HCON_00025830,HCON_00025840,HCON_00025850,HCON_00025860
7	hcontortus_chr1_Celeg_TT_arrow_pilon	37787232	37935612	HCON_00026830,HCON_00026840,HCON_00026850,HCON_00026860,HCON_00026870,HCON_00026900,HCON_00026950
7	hcontortus_chr1_Celeg_TT_arrow_pilon	37804967	37944486	HCON_00026840,HCON_00026850,HCON_00026860,HCON_00026870,HCON_00026900,HCON_00026950,HCON_00026970
7	hcontortus_chr1_Celeg_TT_arrow_pilon	39047509	39152842	HCON_00027720,HCON_00027730,HCON_00027740,HCON_00027750,HCON_00027760,HCON_00027780,HCON_00027800
7	hcontortus_chr2_Celeg_TT_arrow_pilon	4838124	4918998	HCON_00036890,HCON_00036900,HCON_00036910,HCON_00036930,HCON_00036940,HCON_00036950,HCON_00036960
7	hcontortus_chr2_Celeg_TT_arrow_pilon	4864409	4930364	HCON_00036900,HCON_00036910,HCON_00036930,HCON_00036940,HCON_00036950,HCON_00036960,HCON_00036970
7	hcontortus_chr2_Celeg_TT_arrow_pilon	4962174	5045279	HCON_00036980,HCON_00036990,HCON_00037000,HCON_00037010,HCON_00037020,HCON_00037030,HCON_00037040
7	hcontortus_chr2_Celeg_TT_arrow_pilon	8320214	8363963	HCON_00039820,HCON_00039830,HCON_00039840,HCON_00039850,HCON_00039860,HCON_00039880,HCON_00039900
7	hcontortus_chr2_Celeg_TT_arrow_pilon	8324635	8378240	HCON_00039830,HCON_00039840,HCON_00039850,HCON_00039860,HCON_00039880,HCON_00039900,HCON_00039920
7	hcontortus_chr2_Celeg_TT_arrow_pilon	26396640	26819169	HCON_00051060,HCON_00051160,HCON_00192920,HCON_00051230,HCON_00051350,HCON_00051360,HCON_00051370
7	hcontortus_chr2_Celeg_TT_arrow_pilon	26514123	26838937	HCON_00051160,HCON_00192920,HCON_00051230,HCON_00051350,HCON_00051360,HCON_00051370,HCON_00192930
7	hcontortus_chr2_Celeg_TT_arrow_pilon	26540014	26873010	HCON_00192920,HCON_00051230,HCON_00051350,HCON_00051360,HCON_00051370,HCON_00192930,HCON_00051380
7	hcontortus_chr2_Celeg_TT_arrow_pilon	29672517	29794665	HCON_00053510,HCON_00053535,HCON_00053560,HCON_00053565,HCON_00053570,HCON_00053580,HCON_00053590
7	hcontortus_chr2_Celeg_TT_arrow_pilon	29702684	29820123	HCON_00053535,HCON_00053560,HCON_00053565,HCON_00053570,HCON_00053580,HCON_00053590,HCON_00053600
7	hcontortus_chr2_Celeg_TT_arrow_pilon	38538282	38568336	HCON_00059400,HCON_00059410,HCON_00059430,HCON_00059440,HCON_00059450,HCON_00059460,HCON_00059470
7	hcontortus_chr2_Celeg_TT_arrow_pilon	38542540	38576310	HCON_00059410,HCON_00059430,HCON_00059440,HCON_00059450,HCON_00059460,HCON_00059470,HCON_00059490
7	hcontortus_chr2_Celeg_TT_arrow_pilon	38546168	38597993	HCON_00059430,HCON_00059440,HCON_00059450,HCON_00059460,HCON_00059470,HCON_00059490,HCON_00059520
7	hcontortus_chr3_Celeg_TT_arrow_pilon	3963777	4126685	HCON_00067570,HCON_00067600,HCON_00067610,HCON_00067710,HCON_00067720,HCON_00067730,HCON_00067740
7	hcontortus_chr3_Celeg_TT_arrow_pilon	12815887	12989897	HCON_00074410,HCON_00074420,HCON_00074440,HCON_00074450,HCON_00074470,HCON_00074480,HCON_00074500
7	hcontortus_chr3_Celeg_TT_arrow_pilon	12822250	12992217	HCON_00074420,HCON_00074440,HCON_00074450,HCON_00074470,HCON_00074480,HCON_00074500,HCON_00074510
7	hcontortus_chr3_Celeg_TT_arrow_pilon	12898028	12994252	HCON_00074440,HCON_00074450,HCON_00074470,HCON_00074480,HCON_00074500,HCON_00074510,HCON_00074520
7	hcontortus_chr3_Celeg_TT_arrow_pilon	32067825	32299352	HCON_00087760,HCON_00087770,HCON_00087780,HCON_00087820,HCON_00087840,HCON_00087850,HCON_00087880
7	hcontortus_chr3_Celeg_TT_arrow_pilon	32081220	32715205	HCON_00087770,HCON_00087780,HCON_00087820,HCON_00087840,HCON_00087850,HCON_00087880,HCON_00088130
7	hcontortus_chr3_Celeg_TT_arrow_pilon	32096516	32753840	HCON_00087780,HCON_00087820,HCON_00087840,HCON_00087850,HCON_00087880,HCON_00088130,HCON_00088140
7	hcontortus_chr3_Celeg_TT_arrow_pilon	38179190	38291704	HCON_00091680,HCON_00091690,HCON_00091700,HCON_00091710,HCON_00091720,HCON_00091730,HCON_00091740
7	hcontortus_chr3_Celeg_TT_arrow_pilon	38211799	38295823	HCON_00091690,HCON_00091700,HCON_00091710,HCON_00091720,HCON_00091730,HCON_00091740,HCON_00091750
7	hcontortus_chr3_Celeg_TT_arrow_pilon	38245878	38320894	HCON_00091700,HCON_00091710,HCON_00091720,HCON_00091730,HCON_00091740,HCON_00091750,HCON_00091780
7	hcontortus_chr3_Celeg_TT_arrow_pilon	41260902	41457446	HCON_00093800,HCON_00093810,HCON_00093820,HCON_00093830,HCON_00093835,HCON_00093990,HCON_00094030
7	hcontortus_chr4_Celeg_TT_arrow_pilon	4687970	4757872	HCON_00099620,HCON_00099630,HCON_00099640,HCON_00099655,HCON_00099680,HCON_00099690,HCON_00099700
7	hcontortus_chr4_Celeg_TT_arrow_pilon	4690498	4773154	HCON_00099630,HCON_00099640,HCON_00099655,HCON_00099680,HCON_00099690,HCON_00099700,HCON_00099710
7	hcontortus_chr4_Celeg_TT_arrow_pilon	4694562	4807429	HCON_00099640,HCON_00099655,HCON_00099680,HCON_00099690,HCON_00099700,HCON_00099710,HCON_00099740
7	hcontortus_chr4_Celeg_TT_arrow_pilon	24553513	24749628	HCON_00114290,HCON_00114320,HCON_00114330,HCON_00114360,HCON_00114380,HCON_00114390,HCON_00114400
7	hcontortus_chr4_Celeg_TT_arrow_pilon	24644403	24754896	HCON_00114320,HCON_00114330,HCON_00114360,HCON_00114380,HCON_00114390,HCON_00114400,HCON_00114410
7	hcontortus_chr4_Celeg_TT_arrow_pilon	24648852	24761691	HCON_00114330,HCON_00114360,HCON_00114380,HCON_00114390,HCON_00114400,HCON_00114410,HCON_00114420
7	hcontortus_chr4_Celeg_TT_arrow_pilon	24679984	24850316	HCON_00114360,HCON_00114380,HCON_00114390,HCON_00114400,HCON_00114410,HCON_00114420,HCON_00114480
7	hcontortus_chr4_Celeg_TT_arrow_pilon	33081421	33153186	HCON_00118770,HCON_00118790,HCON_00118820,HCON_00118830,HCON_00118840,HCON_00118850,HCON_00118860
7	hcontortus_chr4_Celeg_TT_arrow_pilon	41313619	41782504	HCON_00124160,HCON_00124240,HCON_00124270,HCON_00124275,HCON_00124280,HCON_00124290,HCON_00124440
7	hcontortus_chr4_Celeg_TT_arrow_pilon	44167853	44348584	HCON_00125880,HCON_00125890,HCON_00125900,HCON_00125910,HCON_00125930,HCON_00125950,HCON_00126040
7	hcontortus_chrX_Celeg_TT_arrow_pilon	34942744	35127088	HCON_00184290,HCON_00184300,HCON_00184310,HCON_00184320,HCON_00184330,HCON_00184350,HCON_00184390
7	hcontortus_chrX_Celeg_TT_arrow_pilon	36205988	36503403	HCON_00185050,HCON_00185060,HCON_00185090,HCON_00185110,HCON_00185190,HCON_00185210,HCON_00185290
7	hcontortus_chrX_Celeg_TT_arrow_pilon	38427482	38536923	HCON_00186550,HCON_00186560,HCON_00186600,HCON_00186620,HCON_00186610,HCON_00186630,HCON_00186650
7	hcontortus_chrX_Celeg_TT_arrow_pilon	39044322	39262347	HCON_00186930,HCON_00186970,HCON_00187080,HCON_00187090,HCON_00187100,HCON_00187130,HCON_00187140
7	hcontortus_chrX_Celeg_TT_arrow_pilon	39073585	39315453	HCON_00186970,HCON_00187080,HCON_00187090,HCON_00187100,HCON_00187130,HCON_00187140,HCON_00187180
7	hcontortus_chrX_Celeg_TT_arrow_pilon	40952570	41059425	HCON_00188330,HCON_00188340,HCON_00188350,HCON_00188360,HCON_00188370,HCON_00188390,HCON_00188410
7	hcontortus_chrX_Celeg_TT_arrow_pilon	40962166	41125435	HCON_00188340,HCON_00188350,HCON_00188360,HCON_00188370,HCON_00188390,HCON_00188410,HCON_00188470
7	hcontortus_chrX_Celeg_TT_arrow_pilon	40971638	41169119	HCON_00188350,HCON_00188360,HCON_00188370,HCON_00188390,HCON_00188410,HCON_00188470,HCON_00188490
7	hcontortus_chrX_Celeg_TT_arrow_pilon	44020547	44176893	HCON_00190360,HCON_00190365,HCON_00190370,HCON_00190380,HCON_00190400,HCON_00190410,HCON_00190420
8	hcontortus_chr1_Celeg_TT_arrow_pilon	37787232	37944486	HCON_00026830,HCON_00026840,HCON_00026850,HCON_00026860,HCON_00026870,HCON_00026900,HCON_00026950,HCON_00026970
8	hcontortus_chr2_Celeg_TT_arrow_pilon	4838124	4930364	HCON_00036890,HCON_00036900,HCON_00036910,HCON_00036930,HCON_00036940,HCON_00036950,HCON_00036960,HCON_00036970
8	hcontortus_chr2_Celeg_TT_arrow_pilon	8320214	8378240	HCON_00039820,HCON_00039830,HCON_00039840,HCON_00039850,HCON_00039860,HCON_00039880,HCON_00039900,HCON_00039920
8	hcontortus_chr2_Celeg_TT_arrow_pilon	26396640	26838937	HCON_00051060,HCON_00051160,HCON_00192920,HCON_00051230,HCON_00051350,HCON_00051360,HCON_00051370,HCON_00192930
8	hcontortus_chr2_Celeg_TT_arrow_pilon	26514123	26873010	HCON_00051160,HCON_00192920,HCON_00051230,HCON_00051350,HCON_00051360,HCON_00051370,HCON_00192930,HCON_00051380
8	hcontortus_chr2_Celeg_TT_arrow_pilon	29672517	29820123	HCON_00053510,HCON_00053535,HCON_00053560,HCON_00053565,HCON_00053570,HCON_00053580,HCON_00053590,HCON_00053600
8	hcontortus_chr2_Celeg_TT_arrow_pilon	38538282	38576310	HCON_00059400,HCON_00059410,HCON_00059430,HCON_00059440,HCON_00059450,HCON_00059460,HCON_00059470,HCON_00059490
8	hcontortus_chr2_Celeg_TT_arrow_pilon	38542540	38597993	HCON_00059410,HCON_00059430,HCON_00059440,HCON_00059450,HCON_00059460,HCON_00059470,HCON_00059490,HCON_00059520
8	hcontortus_chr3_Celeg_TT_arrow_pilon	12815887	12992217	HCON_00074410,HCON_00074420,HCON_00074440,HCON_00074450,HCON_00074470,HCON_00074480,HCON_00074500,HCON_00074510
8	hcontortus_chr3_Celeg_TT_arrow_pilon	12822250	12994252	HCON_00074420,HCON_00074440,HCON_00074450,HCON_00074470,HCON_00074480,HCON_00074500,HCON_00074510,HCON_00074520
8	hcontortus_chr3_Celeg_TT_arrow_pilon	32067825	32715205	HCON_00087760,HCON_00087770,HCON_00087780,HCON_00087820,HCON_00087840,HCON_00087850,HCON_00087880,HCON_00088130
8	hcontortus_chr3_Celeg_TT_arrow_pilon	32081220	32753840	HCON_00087770,HCON_00087780,HCON_00087820,HCON_00087840,HCON_00087850,HCON_00087880,HCON_00088130,HCON_00088140
8	hcontortus_chr3_Celeg_TT_arrow_pilon	38179190	38295823	HCON_00091680,HCON_00091690,HCON_00091700,HCON_00091710,HCON_00091720,HCON_00091730,HCON_00091740,HCON_00091750
8	hcontortus_chr3_Celeg_TT_arrow_pilon	38211799	38320894	HCON_00091690,HCON_00091700,HCON_00091710,HCON_00091720,HCON_00091730,HCON_00091740,HCON_00091750,HCON_00091780
8	hcontortus_chr4_Celeg_TT_arrow_pilon	4687970	4773154	HCON_00099620,HCON_00099630,HCON_00099640,HCON_00099655,HCON_00099680,HCON_00099690,HCON_00099700,HCON_00099710
8	hcontortus_chr4_Celeg_TT_arrow_pilon	4690498	4807429	HCON_00099630,HCON_00099640,HCON_00099655,HCON_00099680,HCON_00099690,HCON_00099700,HCON_00099710,HCON_00099740
8	hcontortus_chr4_Celeg_TT_arrow_pilon	24553513	24754896	HCON_00114290,HCON_00114320,HCON_00114330,HCON_00114360,HCON_00114380,HCON_00114390,HCON_00114400,HCON_00114410
8	hcontortus_chr4_Celeg_TT_arrow_pilon	24644403	24761691	HCON_00114320,HCON_00114330,HCON_00114360,HCON_00114380,HCON_00114390,HCON_00114400,HCON_00114410,HCON_00114420
8	hcontortus_chr4_Celeg_TT_arrow_pilon	24648852	24850316	HCON_00114330,HCON_00114360,HCON_00114380,HCON_00114390,HCON_00114400,HCON_00114410,HCON_00114420,HCON_00114480
8	hcontortus_chrX_Celeg_TT_arrow_pilon	39044322	39315453	HCON_00186930,HCON_00186970,HCON_00187080,HCON_00187090,HCON_00187100,HCON_00187130,HCON_00187140,HCON_00187180
8	hcontortus_chrX_Celeg_TT_arrow_pilon	40952570	41125435	HCON_00188330,HCON_00188340,HCON_00188350,HCON_00188360,HCON_00188370,HCON_00188390,HCON_00188410,HCON_00188470
8	hcontortus_chrX_Celeg_TT_arrow_pilon	40962166	41169119	HCON_00188340,HCON_00188350,HCON_00188360,HCON_00188370,HCON_00188390,HCON_00188410,HCON_00188470,HCON_00188490
9	hcontortus_chr2_Celeg_TT_arrow_pilon	26396640	26873010	HCON_00051060,HCON_00051160,HCON_00192920,HCON_00051230,HCON_00051350,HCON_00051360,HCON_00051370,HCON_00192930,HCON_00051380
9	hcontortus_chr2_Celeg_TT_arrow_pilon	38538282	38597993	HCON_00059400,HCON_00059410,HCON_00059430,HCON_00059440,HCON_00059450,HCON_00059460,HCON_00059470,HCON_00059490,HCON_00059520
9	hcontortus_chr3_Celeg_TT_arrow_pilon	12815887	12994252	HCON_00074410,HCON_00074420,HCON_00074440,HCON_00074450,HCON_00074470,HCON_00074480,HCON_00074500,HCON_00074510,HCON_00074520
9	hcontortus_chr3_Celeg_TT_arrow_pilon	32067825	32753840	HCON_00087760,HCON_00087770,HCON_00087780,HCON_00087820,HCON_00087840,HCON_00087850,HCON_00087880,HCON_00088130,HCON_00088140
9	hcontortus_chr3_Celeg_TT_arrow_pilon	38179190	38320894	HCON_00091680,HCON_00091690,HCON_00091700,HCON_00091710,HCON_00091720,HCON_00091730,HCON_00091740,HCON_00091750,HCON_00091780
9	hcontortus_chr4_Celeg_TT_arrow_pilon	4687970	4807429	HCON_00099620,HCON_00099630,HCON_00099640,HCON_00099655,HCON_00099680,HCON_00099690,HCON_00099700,HCON_00099710,HCON_00099740
9	hcontortus_chr4_Celeg_TT_arrow_pilon	24553513	24761691	HCON_00114290,HCON_00114320,HCON_00114330,HCON_00114360,HCON_00114380,HCON_00114390,HCON_00114400,HCON_00114410,HCON_00114420
9	hcontortus_chr4_Celeg_TT_arrow_pilon	24644403	24850316	HCON_00114320,HCON_00114330,HCON_00114360,HCON_00114380,HCON_00114390,HCON_00114400,HCON_00114410,HCON_00114420,HCON_00114480
9	hcontortus_chrX_Celeg_TT_arrow_pilon	40952570	41169119	HCON_00188330,HCON_00188340,HCON_00188350,HCON_00188360,HCON_00188370,HCON_00188390,HCON_00188410,HCON_00188470,HCON_00188490
10	hcontortus_chr4_Celeg_TT_arrow_pilon	24553513	24850316	HCON_00114290,HCON_00114320,HCON_00114330,HCON_00114360,HCON_00114380,HCON_00114390,HCON_00114400,HCON_00114410,HCON_00114420,HCON_00114480

## Sheet: Supplementary Data 3
Supplementary Data 3	Differentially expressed transcripts from pairwise comparisons of the life stages throughout the life cycle
Table notes
1	Differential expression between life stages was perfromed using Kallisto and Sleuth
2	Treshold for DE was q_value < 0.01 and b < -1 or b > 2
3	Gene set enrichment for which gene expression was up or down for each pairwise comparison (direction is relative to the first life stage described in each pair) was performed using G:profiler (https://biit.cs.ut.ee/gprofiler/gost). Hyperlinks have been provided to explore the full analysis for each comparison..
4	The gene set analysis was performed on genes IDs, rather than transcript IDs, which were incompatible with gProfiler. This was achieved by simply removing the transcript identifier. This accounts for the difference between the gene and transcript counts, and why the gene set enrichment analysis was only performed on the genes. The outcome of this difference will potentially result in a conservati…
EGG_vs_L1				L1_vs_SHL3				SHL3_vs_EXL3				EXL3_vs_L4				L4_vs_ADULTM				L4_vs_ADULTF				ADULTM_vs_ADULTF				GUT_vs_ADULTF				EGG_vs_ADULTF
Expression change	Total	Gprofiler geneset enrichment analysis		Expression change	Transcripts	Gprofiler geneset enrichment analysis		Expression change	Transcripts	Gprofiler geneset enrichment analysis		Expression change	Transcripts	Gprofiler geneset enrichment analysis		Expression change	Transcripts	Gprofiler geneset enrichment analysis		Expression change	Transcripts	Gprofiler geneset enrichment analysis		Expression change	Transcripts	Gprofiler geneset enrichment analysis		Expression change	Transcripts	Gprofiler geneset enrichment analysis		Expression change	Transcripts	Gprofiler geneset enrichment analysis
UP - transcripts	1032			UP - transcripts	743			UP - transcripts	18			UP - transcripts	2000			UP - transcripts	934			UP - transcripts	2696			UP - transcripts	3060			UP - transcripts	1326			UP - transcripts	2121	https://biit.cs.ut.ee/gplink/l/UOYP-VFlQI
UP - genes	1004	https://biit.cs.ut.ee/gplink/l/9xfN4EadTa		UP - genes	725	https://biit.cs.ut.ee/gplink/l/SvZkPxGBRN		UP - genes	18	NA		UP - genes	1946	https://biit.cs.ut.ee/gplink/l/7xhyZ9DkRg		UP - genes	923	https://biit.cs.ut.ee/gplink/l/2XHiSjVVTK		UP - genes	2621	https://biit.cs.ut.ee/gplink/l/i1FVex4SRu		UP - genes	2923	https://biit.cs.ut.ee/gplink/l/v4K4Q89pSK		UP - genes	1249	https://biit.cs.ut.ee/gplink/l/VFblnGrmRf		UP - genes	2086
DOWN - transcripts	1037			DOWN - transcripts	1279			DOWN - transcripts	0			DOWN - transcripts	605			DOWN - transcripts	2537			DOWN - transcripts	890			DOWN - transcripts	462			DOWN - transcripts	1522			DOWN - transcripts	1101	https://biit.cs.ut.ee/gplink/l/taFJoci3RC
DOWN - genes	998	https://biit.cs.ut.ee/gplink/l/l8jZGdqbRx		DOWN - genes	1249	https://biit.cs.ut.ee/gplink/l/RHhI5zz6SM		DOWN - genes	0	NA		DOWN - genes	592	https://biit.cs.ut.ee/gplink/l/xACV15g2TB		DOWN - genes	2386	https://biit.cs.ut.ee/gplink/l/JPrAtf2YQj		DOWN - genes	844	https://biit.cs.ut.ee/gplink/l/UAYAn1SCRh		DOWN - genes	447	https://biit.cs.ut.ee/gplink/l/BV0iHhrYTI		DOWN - genes	1461	https://biit.cs.ut.ee/gplink/l/BcP7ljm5SO		DOWN - genes	1065
transcript_id	q_value	b		transcript_id	q_value	b		transcript_id	q_value	b		transcript_id	q_value	b		transcript_id	q_value	b		transcript_id	q_value	b		transcript_id	q_value	b		transcript_id	q_value	b		transcript_id	q_value	b
HCON_00099212-00001	0	6.64947		HCON_00057760-00001	1.02073e-110	9.96		HCON_00189290-00002	0.000732454	5.28016		HCON_00136430-00001	4.69585e-167	10.1823		HCON_00008170-00001	1.15476e-56	8.85053		HCON_00048340-00001	8.08587e-125	8.69529		HCON_00054760-00003	0	9.00593		HCON_00139210-00001	3.35869e-133	7.76767		HCON_00127150-00001	0	8.68462
HCON_00027310-00001	1.02427e-164	6.07783		HCON_00043090-00001	0	8.93429		HCON_00178370-00006	0.00394573	4.86125		HCON_00134390-00001	0	10.1765		HCON_00023660-00001	0	8.46744		HCON_00048510-00001	0	8.33388		HCON_00098035-00002	3.23818e-66	8.40348		HCON_00154770-00002	1.37711e-24	7.53238		HCON_00044810-00001	1.38563e-47	8.61255
HCON_00164390-00001	7.97856e-35	6.04688		HCON_00043080-00001	3.24684e-272	8.4937		HCON_00011870-00001	0.000435319	4.633		HCON_00193430-00001	4.08891e-176	10.1358		HCON_00099290-00001	0	8.42752		HCON_00138730-00001	0	8.29035		HCON_00011640-00002	0	8.30392		HCON_00056520-00002	6.20747e-28	6.69746		HCON_00044800-00001	2.74201e-96	8.38196
HCON_00162160-00001	8.99116e-119	5.90779		HCON_00006570-00001	5.10388e-17	8.27518		HCON_00136430-00001	0.00171015	4.49816		HCON_00153420-00001	0	10.0342		HCON_00061530-00001	2.31975e-91	8.11496		HCON_00023660-00001	5.79576e-101	8.16117		HCON_00043770-00001	0	8.26285		HCON_00153430-00001	1.09885e-66	6.52733		HCON_00037080-00002	2.2629e-24	8.24996
HCON_00100740-00001	3.56212e-94	5.81762		HCON_00041670-00001	0	8.19069		HCON_00153420-00001	0.000305653	4.48342		HCON_00047830-00001	0	9.75494		HCON_00188580-00001	2.27497e-94	8.02194		HCON_00099330-00001	2.13804e-54	8.14685		HCON_00005370-00001	7.41402e-18	8.10572		HCON_00161720-00001	1.39754e-100	6.42547		HCON_00100700-00001	0	8.08093
HCON_00161360-00001	3.23069e-62	5.63918		HCON_00052330-00001	0	7.95746		HCON_00134390-00001	0.00068173	4.45095		HCON_00057810-00001	7.10072e-43	9.74524		HCON_00035070-00001	3.33048e-89	7.8787		HCON_00117350-00001	5.9436e-120	8.086		HCON_00086310-00001	7.57843e-23	8.04102		HCON_00157070-00001	1.6751e-18	6.20908		HCON_00048510-00001	0	8.05603
HCON_00112550-00002	1.61829e-30	5.55129		HCON_00044060-00001	1.16584e-54	7.79628		HCON_00048340-00001	0.00110745	4.12547		HCON_00048340-00001	0	9.52432		HCON_00189910-00001	7.57709e-45	7.86041		HCON_00008170-00001	1.80576e-88	8.01782		HCON_00009780-00002	0	8.04047		HCON_00117970-00002	1.66056e-22	6.19564		HCON_00044770-00001	6.74452e-78	7.95828
HCON_00135860-00001	2.24819e-107	5.53687		HCON_00156730-00001	0	7.69169		HCON_00117000-00001	0.00649427	4.04927		HCON_00136530-00001	3.06318e-245	9.52148		HCON_00048600-00001	6.97174e-45	7.74795		HCON_00161870-00001	2.56254e-91	8.00031		HCON_00023680-00001	1.81153e-19	8.03495		HCON_00117000-00005	5.6639e-09	6.1731		HCON_00051040-00001	1.43885e-274	7.74008
HCON_00091690-00001	2.31172e-11	5.41302		HCON_00164840-00002	1.1175e-06	7.44652		HCON_00054090-00001	1.35347e-05	3.88697		HCON_00186610-00001	0	9.5172		HCON_00028580-00001	1.24808e-42	7.70618		HCON_00061530-00001	4.29145e-104	7.9779		HCON_00086320-00001	2.58173e-18	7.98235		HCON_00092080-00001	9.745e-34	6.10977		HCON_00167530-00001	7.93629e-67	7.60463
HCON_00102930-00001	1.0548e-19	5.38832		HCON_00089660-00001	6.29527e-45	7.31468		HCON_00025100-00001	0.000281403	3.69766		HCON_00136550-00001	2.11038e-29	9.45516		HCON_00145430-00001	1.19779e-79	7.70025		HCON_00035070-00001	2.07872e-91	7.94803		HCON_00093500-00001	0	7.96979		HCON_00163080-00003	4.9397e-09	6.02813		HCON_00056840-00001	3.67826e-72	7.45796
HCON_00155402-00001	3.58312e-73	5.33117		HCON_00073210-00001	2.9478e-279	7.27394		HCON_00188580-00001	0.000665773	3.23961		HCON_00193080-00001	6.56215e-189	9.42956		HCON_00099330-00001	1.86147e-64	7.65316		HCON_00044740-00001	0	7.91934		HCON_00025440-00003	3.97952e-78	7.9225		HCON_00053050-00001	1.78076e-28	6.00041		HCON_00157720-00001	8.71084e-199	7.2569
HCON_00159980-00001	3.48875e-59	5.28055		HCON_00063660-00003	1.28855e-217	7.22356		HCON_00048600-00001	0.00345092	3.03375		HCON_00061530-00001	9.783e-136	9.31759		HCON_00161870-00001	8.20504e-81	7.55406		HCON_00018350-00001	0	7.89044		HCON_00103520-00001	2.40085e-16	7.90127		HCON_00186590-00001	0.000141801	5.89407		HCON_00059020-00001	6.8857e-190	7.19176
HCON_00123590-00001	1.084e-25	5.24903		HCON_00137330-00001	2.10622e-29	7.19215		HCON_00148190-00001	0.00359879	3.0281		HCON_00025100-00001	0	9.18801		HCON_00190185-00001	0	7.49977		HCON_00132490-00001	0	7.78681		HCON_00077200-00001	1.33378e-14	7.86623		HCON_00139200-00001	4.70627e-31	5.82498		HCON_00042170-00001	6.39541e-189	7.18438
HCON_00093730-00001	2.17136e-208	5.20089		HCON_00153550-00001	1.28387e-237	7.06745		HCON_00035530-00001	4.51231e-07	2.51568		HCON_00136520-00001	2.23999e-56	9.13902		HCON_00044740-00001	6.58349e-81	7.47464		HCON_00132800-00002	1.24746e-299	7.77082		HCON_00086290-00001	4.34829e-54	7.8253		HCON_00139260-00001	4.63735e-38	5.7929		HCON_00190120-00002	1.11561e-170	7.0827
HCON_00187270-00001	2.017e-238	5.17245		HCON_00030735-00001	1.9106e-144	7.06027		HCON_00137520-00001	0.00939524	2.4953		HCON_00006400-00001	3.24065e-167	9.12194		HCON_00018350-00001	2.21626e-84	7.45145		HCON_00189900-00001	3.67101e-292	7.7358		HCON_00005088-00001	2.40124e-19	7.82384		HCON_00139220-00001	2.69605e-40	5.74525		HCON_00161870-00001	2.87018e-64	6.98852
HCON_00120760-00001	4.4628e-261	5.1588		HCON_00073220-00001	1.24657e-197	6.83335		HCON_00081070-00001	1.35347e-05	2.33711		HCON_00052380-00001	5.70447e-137	8.94769		HCON_00018420-00001	1.90618e-303	7.42172		HCON_00112520-00001	4.32287e-84	7.63955		HCON_00068500-00001	6.21803e-19	7.80705		HCON_00000980-00005	1.48928e-12	5.74227		HCON_00082460-00001	2.02192e-63	6.95275
HCON_00148770-00001	5.33693e-42	5.15477		HCON_00193100-00001	4.63564e-56	6.83237		HCON_00034915-00001	0.00616064	2.24971		HCON_00008280-00001	0	8.89782		HCON_00061990-00001	1.2665e-283	7.3312		HCON_00151740-00001	1.179e-131	7.56405		HCON_00073840-00001	1.06331e-15	7.77462		HCON_00096900-00001	0.000249549	5.73629		HCON_00161198-00001	2.84984e-61	6.93036
HCON_00067450-00001	0	5.11734		HCON_00144140-00002	3.80231e-164	6.81677		HCON_00190220-00001	0.00538505	2.14452		HCON_00005960-00001	7.65537e-132	8.84313		HCON_00112520-00001	3.45263e-75	7.19901		HCON_00018420-00001	7.1169e-240	7.48948		HCON_00084910-00001	3.9795e-17	7.76004		HCON_00090190-00002	2.94717e-07	5.70368		HCON_00002630-00001	1.30691e-78	6.91658
HCON_00160770-00001	9.2704e-51	5.09161		HCON_00027860-00001	2.56603e-84	6.80207						HCON_00117000-00001	3.55708e-91	8.8341		HCON_00132490-00001	1.88722e-37	7.17131		HCON_00033780-00001	3.45321e-89	7.43679		HCON_00108740-00001	1.65428e-254	7.72886		HCON_00160040-00002	1.71935e-06	5.5721		HCON_00150620-00001	8.10286e-155	6.89076
HCON_00152120-00001	1.13748e-27	5.03329		HCON_00121110-00001	2.78162e-51	6.78627						HCON_00134380-00001	2.77765e-136	8.81673		HCON_00048510-00001	1.08323e-63	7.14235		HCON_00131270-00001	2.54982e-28	7.37749		HCON_00099520-00001	7.22094e-40	7.72086		HCON_00139270-00001	3.26653e-35	5.53814		HCON_00156850-00001	3.38471e-145	6.78776
HCON_00135330-00001	9.89336e-225	5.03259		HCON_00027870-00001	1.53212e-87	6.75861						HCON_00117000-00003	5.93154e-295	8.75555		HCON_00136410-00001	8.59809e-246	7.12606		HCON_00007120-00001	1.7527e-215	7.34788		HCON_00092110-00001	2.94225e-18	7.70756		HCON_00063450-00002	9.77483e-12	5.52025		HCON_00167355-00001	2.89626e-145	6.78661
HCON_00179310-00003	8.86127e-22	4.99406		HCON_00070870-00003	5.0359e-136	6.70442						HCON_00192750-00001	6.09021e-99	8.71329		HCON_00157290-00001	3.30992e-232	7.04625		HCON_00016775-00001	3.10602e-79	7.34778		HCON_00102130-00001	8.20794e-13	7.70502		HCON_00091410-00003	3.73577e-07	5.47582		HCON_00109010-00001	5.95737e-102	6.77474
HCON_00025310-00001	0	4.99318		HCON_00052900-00001	4.83688e-165	6.59645						HCON_00099290-00001	0	8.61893		HCON_00062630-00001	5.76019e-232	7.04044		HCON_00102770-00001	1.63108e-214	7.34161		HCON_00007870-00001	1.00014e-29	7.69352		HCON_00155250-00001	2.79907e-31	5.45741		HCON_00186530-00005	5.41351e-66	6.76201
HCON_00083490-00001	4.97184e-133	4.98628		HCON_00073170-00001	1.58399e-52	6.57361						HCON_00006090-00001	6.13003e-169	8.6099		HCON_00007120-00001	2.86637e-67	6.90452		HCON_00048600-00001	2.08374e-36	7.32521		HCON_00061810-00001	4.0846e-22	7.67542		HCON_00081770-00001	9.7541e-09	5.44258		HCON_00082880-00001	5.82754e-216	6.75187
HCON_00098050-00001	0	4.9551		HCON_00096920-00001	3.02984e-156	6.51965						HCON_00136450-00001	0	8.60794		HCON_00102770-00001	6.22019e-69	6.89825		HCON_00136430-00001	1.18492e-61	7.2553		HCON_00111590-00001	2.21683e-35	7.67162		HCON_00161000-00001	2.29002e-60	5.3839		HCON_00145430-00001	1.73081e-60	6.73879
HCON_00109170-00001	2.9978e-174	4.94816		HCON_00073160-00001	5.53291e-41	6.46133						HCON_00136500-00001	0	8.60794		HCON_00165005-00001	4.49491e-32	6.87933		HCON_00134120-00001	9.59482e-72	7.24646		HCON_00076090-00002	1.19392e-245	7.66374		HCON_00138380-00001	1.99254e-12	5.36497		HCON_00153220-00001	1.81982e-130	6.61459
HCON_00034885-00001	2.08811e-18	4.9393		HCON_00105310-00001	2.44998e-142	6.39532						HCON_00136510-00001	0	8.60794		HCON_00048340-00001	3.5748e-60	6.87427		HCON_00053370-00001	9.85167e-68	7.20466		HCON_00098000-00001	1.01199e-38	7.65228		HCON_00155150-00001	1.04526e-28	5.31185		HCON_00008510-00001	5.66536e-41	6.59369
HCON_00034460-00001	7.26837e-110	4.93809		HCON_00091630-00001	2.2999e-39	6.37341						HCON_00193090-00001	4.72365e-49	8.59716		HCON_00168510-00001	1.09141e-202	6.84675		HCON_00136410-00001	2.81639e-193	7.19381		HCON_00027290-00001	1.27159e-247	7.65093		HCON_00145530-00001	1.11724e-79	5.28583		HCON_00002702-00001	6.89665e-39	6.56247
HCON_00120860-00001	1.53468e-122	4.92368		HCON_00153552-00001	1.04408e-22	6.2665						HCON_00188580-00001	0	8.58895		HCON_00034955-00001	1.56292e-68	6.8003		HCON_00090350-00001	1.1958e-55	7.05931		HCON_00123800-00002	2.38741e-09	7.64576		HCON_00160895-00001	2.66154e-27	5.23124		HCON_00036620-00001	4.04613e-64	6.56022
HCON_00100770-00001	1.08666e-158	4.92049		HCON_00026260-00001	7.29829e-98	6.21718						HCON_00005990-00001	0	8.55894		HCON_00109260-00001	5.72647e-183	6.79737		HCON_00090360-00001	1.1958e-55	7.05931		HCON_00093630-00001	3.23828e-17	7.63611		HCON_00156630-00001	1.80642e-30	5.21709		HCON_00152430-00001	4.31494e-125	6.54692
HCON_00044080-00001	0	4.9004		HCON_00073190-00001	8.78871e-27	6.18164						HCON_00117350-00001	0	8.5407		HCON_00131470-00001	1.95427e-187	6.73746		HCON_00158660-00001	2.04277e-90	7.04261		HCON_00140710-00001	6.41543e-23	7.63023		HCON_00040490-00001	1.48421e-40	5.20217		HCON_00158660-00001	5.9007e-68	6.53217
HCON_00130380-00001	0	4.88216		HCON_00045720-00001	1.13024e-19	6.14006						HCON_00056570-00001	4.35046e-57	8.52763		HCON_00132800-00002	2.32819e-10	6.67874		HCON_00145430-00001	5.68797e-74	6.99755		HCON_00015660-00001	2.31391e-20	7.59433		HCON_00086020-00001	2.02791e-18	5.18495		HCON_00155405-00001	2.56468e-23	6.52609
HCON_00101650-00001	7.89782e-35	4.87446		HCON_00164700-00001	2.87947e-62	6.07258						HCON_00161870-00001	0	8.49799		HCON_00124410-00001	1.37431e-174	6.6329		HCON_00154770-00002	2.52523e-18	6.98492		HCON_00084860-00001	1.45874e-12	7.58153		HCON_00001830-00001	7.08201e-14	5.17678		HCON_00091125-00001	1.4558e-48	6.52096
HCON_00191610-00002	0.00182516	4.85905		HCON_00098770-00001	5.43222e-56	6.03829						HCON_00119940-00001	1.79176e-68	8.48723		HCON_00185530-00001	2.96246e-67	6.48992		HCON_00050600-00001	1.45184e-93	6.98221		HCON_00060640-00001	7.7122e-30	7.56941		HCON_00158910-00002	4.65946e-22	5.14442		HCON_00017340-00002	7.47027e-119	6.50852
HCON_00190680-00001	9.09951e-21	4.85562		HCON_00163080-00003	3.25293e-11	5.9929						HCON_00048600-00001	0	8.48184		HCON_00098605-00001	1.48055e-154	6.45723		HCON_00028580-00001	2.40819e-61	6.95753		HCON_00098010-00001	3.59622e-33	7.56701		HCON_00141500-00001	1.29067e-26	5.1212		HCON_00020470-00001	9.75248e-70	6.49691
HCON_00127960-00001	1.32833e-08	4.81785		HCON_00140280-00001	3.45673e-40	5.95966						HCON_00006250-00001	7.09596e-145	8.44452		HCON_00050600-00001	9.4166e-80	6.39787		HCON_00118430-00001	6.76798e-62	6.95557		HCON_00103420-00001	1.06842e-28	7.54143		HCON_00127760-00001	5.14676e-27	5.09259		HCON_00157700-00001	5.64786e-68	6.45264
HCON_00162750-00001	9.52684e-34	4.81187		HCON_00052360-00001	6.3397e-107	5.91643						HCON_00138730-00001	0	8.41396		HCON_00138730-00001	1.49858e-69	6.3859		HCON_00185530-00001	1.71561e-161	6.92888		HCON_00093440-00001	3.4198e-27	7.53865		HCON_00124330-00001	6.85894e-76	5.00746		HCON_00128210-00001	1.19397e-115	6.42112
HCON_00122550-00001	0	4.80497		HCON_00073230-00001	4.83514e-99	5.90013						HCON_00099330-00001	6.5819e-110	8.41255		HCON_00090370-00001	6.86576e-56	6.38585		HCON_00043960-00001	1.00623e-158	6.90033		HCON_00156530-00001	6.45952e-40	7.52997		HCON_00166450-00001	0.00555915	4.94449		HCON_00091128-00001	7.28441e-30	6.40053
HCON_00037952-00001	0	4.79513		HCON_00000980-00005	4.29451e-27	5.86109						HCON_00186530-00001	1.99554e-44	8.38862		HCON_00102470-00001	8.35967e-146	6.37251		HCON_00043970-00001	1.00623e-158	6.90033		HCON_00093480-00001	1.09239e-18	7.51027		HCON_00004710-00004	2.82637e-09	4.94239		HCON_00144940-00001	4.46184e-113	6.38415
HCON_00084890-00002	0.000208766	4.77006		HCON_00097900-00001	2.29858e-84	5.84257						HCON_00118430-00001	3.40297e-97	8.37327		HCON_00093760-00001	9.743e-55	6.37056		HCON_00151770-00001	7.10288e-71	6.89191		HCON_00191670-00001	1.11308e-17	7.49567		HCON_00042750-00001	3.28529e-27	4.91213		HCON_00111770-00001	1.10586e-112	6.38077
HCON_00155130-00001	0	4.7642		HCON_00104930-00001	1.05777e-11	5.83701						HCON_00148190-00001	2.42334e-107	8.35189		HCON_00016775-00001	1.85916e-20	6.36496		HCON_00091125-00001	1.13501e-74	6.87508		HCON_00116380-00001	2.72126e-22	7.48075		HCON_00109010-00001	4.5231e-10	4.90866		HCON_00157740-00001	2.50857e-54	6.37101
HCON_00056650-00001	3.42067e-05	4.75669		HCON_00073890-00001	1.22014e-33	5.83167						HCON_00152090-00001	0	8.32196		HCON_00007700-00001	2.21948e-28	6.35763		HCON_00109260-00001	3.8449e-137	6.8651		HCON_00191570-00001	2.90421e-14	7.48063		HCON_00069420-00002	1.16572e-34	4.86815		HCON_00150590-00001	2.02259e-52	6.31677
HCON_00107500-00001	3.69121e-36	4.71327		HCON_00156050-00001	5.89097e-39	5.82051						HCON_00137520-00001	1.7597e-104	8.3215		HCON_00118430-00001	6.303e-66	6.33765		HCON_00127160-00001	4.73371e-153	6.8535		HCON_00007010-00001	5.60013e-16	7.46955		HCON_00042980-00001	5.14694e-16	4.86484		HCON_00048600-00001	3.72941e-24	6.30233
HCON_00139260-00001	7.44044e-167	4.68171		HCON_00067820-00001	5.83816e-43	5.80487						HCON_00072850-00001	3.22812e-283	8.32125		HCON_00047610-00001	6.43019e-142	6.33703		HCON_00157740-00001	7.97934e-75	6.84751		HCON_00073950-00001	1.93292e-127	7.46251		HCON_00058890-00001	6.33239e-25	4.85699		HCON_00125100-00001	7.75015e-125	6.28399
HCON_00074870-00001	9.64692e-101	4.66657		HCON_00037080-00001	1.41261e-51	5.78406						HCON_00160200-00001	4.67524e-97	8.25979		HCON_00187610-00001	1.49345e-140	6.31688		HCON_00137330-00001	9.90206e-87	6.82848		HCON_00004250-00001	1.99717e-12	7.4457		HCON_00135890-00002	7.34215e-06	4.84596		HCON_00107170-00001	1.00133e-105	6.27275
HCON_00048810-00001	0.00380239	4.66173		HCON_00073200-00001	1.25144e-41	5.77466						HCON_00134400-00001	0	8.23324		HCON_00138080-00001	9.65074e-138	6.29547		HCON_00118170-00001	1.08829e-70	6.80698		HCON_00093595-00001	1.69824e-37	7.44534		HCON_00155230-00001	7.7593e-13	4.80997		HCON_00078730-00001	6.06887e-42	6.26883
HCON_00132240-00001	3.06319e-296	4.65853		HCON_00072800-00001	4.40065e-34	5.71774						HCON_00005660-00001	1.08322e-26	8.16864		HCON_00190380-00002	4.34841e-17	6.29462		HCON_00131470-00001	5.01939e-148	6.80519		HCON_00039630-00001	7.07253e-17	7.44258		HCON_00061400-00001	1.30314e-85	4.79817		HCON_00189900-00001	1.57729e-104	6.25622
HCON_00008830-00001	1.02771e-21	4.64513		HCON_00117970-00002	2.85727e-14	5.69806						HCON_00152200-00001	0	8.1575		HCON_00016750-00001	1.17572e-131	6.2292		HCON_00025070-00001	1.02015e-69	6.79467		HCON_00005360-00001	2.7731e-17	7.44009		HCON_00024730-00001	2.33769e-101	4.7901		HCON_00123960-00001	2.73857e-104	6.25144
HCON_00167300-00001	2.84776e-165	4.62287		HCON_00156055-00001	5.45301e-37	5.6828						HCON_00137510-00001	1.58445e-216	8.14555		HCON_00045420-00001	1.54674e-35	6.20076		HCON_00099290-00001	5.88566e-14	6.73586		HCON_00067640-00001	9.10214e-18	7.42646		HCON_00006210-00001	2.21038e-196	4.77039		HCON_00150355-00001	2.14725e-49	6.24604
HCON_00188340-00002	0.00134194	4.61727		HCON_00119260-00001	6.07633e-83	5.65156						HCON_00137530-00001	1.20402e-160	8.10726		HCON_00118170-00001	4.65763e-36	6.19459		HCON_00156435-00001	3.52057e-83	6.7054		HCON_00147200-00001	2.07205e-09	7.42037		HCON_00174030-00003	0.000336523	4.76591		HCON_00160860-00001	8.3686e-58	6.18089
HCON_00186530-00006	5.20398e-07	4.61206		HCON_00073880-00001	1.37171e-53	5.64982						HCON_00186530-00004	1.21392e-50	8.08897		HCON_00052380-00001	2.22302e-92	6.19254		HCON_00124410-00001	4.34822e-138	6.70062		HCON_00103010-00001	1.06184e-17	7.41468		HCON_00084560-00001	1.07458e-80	4.74613		HCON_00027760-00001	3.65754e-31	6.13751
HCON_00156530-00001	2.55844e-32	4.592		HCON_00034570-00001	7.44213e-06	5.64405						HCON_00186530-00006	7.9774e-55	8.0838		HCON_00151770-00001	5.5659e-30	6.15556		HCON_00167080-00001	3.71349e-135	6.66965		HCON_00008400-00001	4.29664e-15	7.4064		HCON_00157750-00001	7.21523e-17	4.7447		HCON_00135610-00001	7.4446e-97	6.13225
HCON_00069420-00002	6.38958e-08	4.58789		HCON_00154320-00001	5.43592e-82	5.63774						HCON_00044740-00001	0	8.04294		HCON_00101900-00001	1.21167e-123	6.13769		HCON_00053790-00001	1.91388e-84	6.65824		HCON_00098035-00001	6.70834e-13	7.40445		HCON_00116180-00001	1.11302e-06	4.72552		HCON_00107930-00001	4.32929e-41	6.10958
HCON_00155150-00001	0	4.56159		HCON_00137590-00001	5.10215e-23	5.63735						HCON_00048500-00001	0	8.02412		HCON_00167355-00001	3.53484e-56	6.13511		HCON_00017210-00001	3.72914e-66	6.64578		HCON_00005075-00001	5.16617e-21	7.38846		HCON_00095460-00001	4.19892e-68	4.71918		HCON_00185950-00001	4.45298e-29	6.06927
HCON_00095460-00001	3.82708e-09	4.54102		HCON_00127680-00001	6.96387e-79	5.57883						HCON_00005970-00001	1.06493e-61	7.9869		HCON_00090350-00001	9.26297e-101	6.11561		HCON_00060460-00001	3.21602e-99	6.59064		HCON_00103000-00001	5.91508e-27	7.38666		HCON_00099160-00001	3.23386e-17	4.66642		HCON_00186270-00001	2.47561e-23	6.0343
HCON_00093750-00001	1.33448e-30	4.53803		HCON_00116180-00004	2.40256e-07	5.56647						HCON_00025810-00001	0	7.97024		HCON_00090360-00001	9.26297e-101	6.11561		HCON_00168510-00001	1.08046e-84	6.58341		HCON_00084820-00001	2.40669e-95	7.38171		HCON_00045040-00001	1.91724e-249	4.66409		HCON_00055890-00001	2.34068e-42	6.03009
HCON_00162030-00001	1.68326e-188	4.52734		HCON_00000980-00001	1.03092e-13	5.55865						HCON_00148510-00001	0	7.9388		HCON_00091900-00001	6.98659e-108	6.07689		HCON_00167355-00001	2.38269e-127	6.57973		HCON_00035840-00001	3.21839e-48	7.37628		HCON_00125590-00001	8.86191e-21	4.6588		HCON_00089210-00001	1.0903e-89	6.00037
HCON_00120850-00001	8.02004e-27	4.50539		HCON_00124980-00001	4.22382e-77	5.55441						HCON_00035195-00001	0	7.9186		HCON_00167080-00001	1.28029e-27	6.05945		HCON_00062630-00001	2.62912e-31	6.562		HCON_00093470-00001	2.66957e-21	7.36101		HCON_00005765-00001	1.15711e-18	4.65148		HCON_00103360-00001	4.45929e-89	5.99518
HCON_00124340-00001	0	4.48489		HCON_00079360-00002	0.000595677	5.54137						HCON_00005820-00001	3.23154e-67	7.87377		HCON_00189900-00001	3.82549e-13	6.05922		HCON_00037150-00001	3.66819e-124	6.54305		HCON_00129885-00001	8.25444e-38	7.3501		HCON_00106330-00001	1.5634e-41	4.63607		HCON_00056340-00001	9.41854e-46	5.96806
HCON_00125720-00001	3.11377e-15	4.4702		HCON_00044050-00002	3.60981e-101	5.45992						HCON_00016775-00001	0	7.84543		HCON_00033780-00001	1.48554e-55	6.04072		HCON_00036620-00001	4.79577e-69	6.49372		HCON_00161570-00002	2.16014e-113	7.34469		HCON_00053505-00001	1.74092e-18	4.62588		HCON_00082220-00001	1.06565e-87	5.96466
HCON_00162550-00001	4.8957e-279	4.45645		HCON_00189490-00001	3.29934e-16	5.45777						HCON_00189410-00001	1.86827e-101	7.82888		HCON_00046330-00001	5.24159e-51	6.0324		HCON_00025100-00001	2.26691e-164	6.48634		HCON_00098030-00001	5.8778e-21	7.34051		HCON_00164840-00003	0.000260616	4.6125		HCON_00187330-00001	3.93922e-87	5.95483
HCON_00035210-00001	1.9642e-35	4.43035		HCON_00144550-00001	4.76929e-38	5.43125						HCON_00005955-00001	6.46145e-103	7.82554		HCON_00097740-00001	8.23874e-44	6.01586		HCON_00166120-00001	2.79909e-60	6.46803		HCON_00047300-00001	1.35909e-37	7.33934		HCON_00011190-00001	1.16184e-05	4.60279		HCON_00167020-00001	6.50473e-23	5.94069
HCON_00142970-00001	4.96772e-38	4.42243		HCON_00189370-00002	6.60637e-193	5.40762						HCON_00134490-00001	1.76267e-108	7.76683		HCON_00025070-00001	1.03273e-26	6.00421		HCON_00076160-00001	3.77818e-70	6.4521		HCON_00014140-00001	7.87735e-13	7.33205		HCON_00098980-00001	2.0388e-127	4.57686		HCON_00062600-00001	1.25231e-85	5.9297
HCON_00124350-00001	5.48325e-54	4.40343		HCON_00043940-00001	4.19886e-34	5.39165						HCON_00134120-00001	0	7.74436		HCON_00134120-00001	6.83745e-46	5.97328		HCON_00076160-00002	3.77818e-70	6.4521		HCON_00103030-00001	1.84552e-23	7.33134		HCON_00075640-00001	8.89611e-19	4.55744		HCON_00036700-00001	1.87988e-84	5.90616
HCON_00132110-00001	6.88407e-44	4.39832		HCON_00113350-00002	1.57181e-23	5.37997						HCON_00137810-00001	2.45168e-155	7.74316		HCON_00007420-00001	3.21994e-44	5.95764		HCON_00049380-00001	1.32898e-116	6.44834		HCON_00108150-00001	4.59313e-19	7.33109		HCON_00005410-00001	1.80585e-63	4.55052		HCON_00028580-00001	3.52316e-37	5.8892
HCON_00141330-00001	9.83313e-30	4.37459		HCON_00155810-00001	4.37057e-34	5.35961						HCON_00168480-00002	3.94635e-59	7.71095		HCON_00090340-00001	8.49789e-30	5.94436		HCON_00063230-00001	2.29723e-61	6.44646		HCON_00008390-00001	6.35664e-17	7.32506		HCON_00163080-00002	1.44978e-84	4.55031		HCON_00135240-00001	3.05761e-83	5.88201
HCON_00139210-00001	8.89693e-140	4.37248		HCON_00104940-00001	2.38861e-67	5.35472						HCON_00134310-00001	2.25838e-243	7.69345		HCON_00156850-00001	2.40267e-103	5.88329		HCON_00102470-00001	4.07107e-116	6.44021		HCON_00162270-00003	9.88975e-197	7.31777		HCON_00110770-00001	5.63154e-37	4.5381		HCON_00044050-00001	1.56528e-09	5.8758
HCON_00162555-00001	4.63153e-27	4.36028		HCON_00043070-00001	1.27753e-94	5.3101						HCON_00131270-00001	3.09932e-103	7.69176		HCON_00091128-00001	2.06007e-48	5.85045		HCON_00165440-00001	2.71516e-63	6.43937		HCON_00125510-00001	2.58288e-38	7.31765		HCON_00066070-00001	4.48189e-13	4.531		HCON_00154770-00002	8.76065e-05	5.85367
HCON_00162590-00001	7.10619e-168	4.35598		HCON_00128950-00001	2.35923e-15	5.30174						HCON_00190185-00001	0	7.69113		HCON_00102780-00001	2.48668e-30	5.76578		HCON_00038430-00001	6.68704e-82	6.43288		HCON_00098850-00001	8.89441e-36	7.31315		HCON_00073530-00001	5.71355e-22	4.52792		HCON_00112520-00001	5.48812e-44	5.84289
HCON_00187300-00001	0	4.3502		HCON_00186610-00002	2.21686e-17	5.26676						HCON_00137580-00001	6.09814e-98	7.69001		HCON_00091330-00001	9.92402e-93	5.72987		HCON_00007700-00001	3.14588e-29	6.42721		HCON_00098020-00001	3.30568e-24	7.30893		HCON_00148080-00001	2.96319e-139	4.51757		HCON_00127920-00001	1.96576e-80	5.82228
HCON_00035520-00001	0	4.33905		HCON_00139960-00001	3.84933e-07	5.25859						HCON_00192130-00001	0	7.65549		HCON_00078180-00001	7.91942e-43	5.70544		HCON_00157290-00001	8.2862e-63	6.40885		HCON_00140480-00001	9.93635e-138	7.30265		HCON_00068190-00004	6.06845e-05	4.5172		HCON_00114250-00001	1.21535e-41	5.81531
HCON_00152440-00001	2.38545e-32	4.31356		HCON_00193755-00001	1.83035e-34	5.22289						HCON_00131780-00001	4.71655e-87	7.63915		HCON_00189920-00001	8.01416e-90	5.70325		HCON_00047610-00001	3.15003e-113	6.40472		HCON_00140480-00002	9.93635e-138	7.30265		HCON_00060210-00001	2.63151e-87	4.51058		HCON_00063120-00001	5.77544e-80	5.81188
HCON_00112540-00001	6.3786e-18	4.31248		HCON_00133280-00001	6.11936e-31	5.20773						HCON_00165005-00001	1.06885e-95	7.62561		HCON_00063230-00001	6.54826e-24	5.66283		HCON_00149640-00001	8.68336e-62	6.40073		HCON_00113505-00001	2.11436e-11	7.29909		HCON_00155240-00001	3.55546e-18	4.50251		HCON_00077060-00001	6.01621e-17	5.80498
HCON_00160750-00001	3.40668e-66	4.30954		HCON_00040960-00001	8.12558e-32	5.19985						HCON_00006240-00001	0	7.61499		HCON_00056340-00001	2.58104e-40	5.66247		HCON_00052380-00001	2.69563e-179	6.38865		HCON_00108190-00001	4.85072e-196	7.29061		HCON_00115940-00001	1.0649e-143	4.48993		HCON_00137670-00001	7.23074e-34	5.79973
HCON_00041940-00001	1.20704e-13	4.26151		HCON_00159540-00001	1.05948e-59	5.19456						HCON_00151770-00001	6.6331e-57	7.61193		HCON_00008265-00001	2.59523e-46	5.65961		HCON_00187610-00001	4.02646e-112	6.38457		HCON_00119710-00001	1.84948e-101	7.28784		HCON_00014940-00001	1.13724e-122	4.48755		HCON_00156140-00001	5.00767e-79	5.78933
HCON_00022640-00001	9.89686e-127	4.25825		HCON_00057800-00001	1.34299e-39	5.17237						HCON_00148500-00001	0	7.60247		HCON_00091125-00001	1.04057e-47	5.64998		HCON_00102780-00001	3.15976e-59	6.38384		HCON_00084830-00001	4.148e-25	7.27926		HCON_00190400-00001	1.77874e-14	4.4858		HCON_00161050-00001	5.54978e-79	5.78922
HCON_00155560-00001	1.67511e-32	4.22812		HCON_00143090-00001	2.40702e-16	5.16349						HCON_00136850-00001	4.32599e-225	7.59474		HCON_00055030-00001	1.11719e-21	5.64077		HCON_00138080-00001	4.25665e-110	6.36316		HCON_00120150-00002	2.34548e-193	7.27269		HCON_00112260-00001	8.2706e-09	4.47393		HCON_00137755-00001	5.89141e-78	5.76792
HCON_00159990-00001	3.42986e-240	4.21432		HCON_00070370-00001	7.66531e-111	5.14186						HCON_00039240-00001	1.69108e-96	7.57178		HCON_00139260-00001	2.1908e-85	5.61999		HCON_00121810-00001	1.82809e-43	6.35822		HCON_00152600-00001	8.99327e-26	7.27023		HCON_00133900-00001	5.29474e-06	4.4711		HCON_00125815-00001	9.90378e-28	5.75961
HCON_00034850-00001	0	4.21396		HCON_00162665-00001	2.57739e-57	5.13906						HCON_00100510-00001	3.98594e-96	7.55904		HCON_00078190-00001	3.91243e-45	5.57806		HCON_00091128-00001	1.8911e-76	6.33522		HCON_00159900-00001	2.87974e-45	7.26368		HCON_00152440-00001	3.38355e-19	4.46999		HCON_00100810-00001	2.96572e-77	5.7497
HCON_00053830-00001	3.93693e-21	4.20952		HCON_00134450-00001	1.23633e-75	5.11857						HCON_00109260-00003	5.28721e-66	7.55401		HCON_00008275-00001	8.42235e-83	5.57303		HCON_00190185-00001	1.77401e-21	6.33083		HCON_00041710-00001	4.96174e-95	7.26368		HCON_00156550-00001	1.35311e-17	4.46927		HCON_00135370-00001	1.83183e-42	5.74154
HCON_00152660-00001	1.21074e-284	4.20669		HCON_00044050-00001	2.42687e-47	5.09172						HCON_00104830-00001	0	7.54719		HCON_00056730-00001	4.74601e-29	5.53495		HCON_00120690-00001	8.45564e-56	6.32095		HCON_00065080-00001	7.29607e-52	7.25514		HCON_00006140-00002	1.08706e-50	4.44772		HCON_00152280-00001	1.08429e-76	5.74087
HCON_00135710-00001	0	4.19711		HCON_00134900-00001	3.88699e-234	5.05264						HCON_00006080-00001	1.19835e-97	7.51891		HCON_00149640-00001	5.72641e-39	5.50006		HCON_00093760-00001	7.27908e-70	6.30414		HCON_00116450-00001	1.07401e-17	7.25303		HCON_00023080-00001	1.34656e-61	4.42155		HCON_00122660-00001	1.53921e-23	5.73738
HCON_00025270-00001	2.882e-31	4.15712		HCON_00042910-00001	9.82451e-39	5.0234						HCON_00137068-00001	0	7.51485		HCON_00022500-00001	2.26993e-42	5.46855		HCON_00016750-00001	1.6228e-105	6.29688		HCON_00123130-00001	4.84375e-16	7.25128		HCON_00189400-00001	4.85595e-122	4.41805		HCON_00002704-00001	9.99275e-109	5.71228
HCON_00131990-00001	0.000475073	4.14363		HCON_00063660-00001	5.90578e-53	5.00453						HCON_00136710-00001	3.16461e-29	7.50849		HCON_00121810-00001	2.52027e-38	5.46537		HCON_00100700-00001	6.10883e-105	6.28856		HCON_00113640-00001	1.0543e-37	7.24769		HCON_00190430-00002	6.00079e-07	4.41289		HCON_00043150-00001	8.45525e-75	5.69169
HCON_00101635-00001	1.22957e-93	4.14258		HCON_00100440-00001	7.40611e-19	5.00212						HCON_00146300-00001	3.13638e-45	7.50562		HCON_00113100-00001	1.43757e-22	5.45296		HCON_00069670-00001	1.15845e-54	6.25537		HCON_00115650-00002	2.49546e-190	7.2437		HCON_00157100-00001	1.87844e-90	4.40947		HCON_00037150-00001	1.72452e-74	5.69166
HCON_00164510-00001	1.172e-87	4.1315		HCON_00155820-00001	2.2748e-17	4.99944						HCON_00020430-00001	0	7.50315		HCON_00017710-00001	1.76628e-75	5.45119		HCON_00056730-00001	4.94294e-72	6.18967		HCON_00141050-00001	6.42507e-12	7.24272		HCON_00060740-00001	9.46883e-21	4.39882		HCON_00167080-00001	4.0843e-74	5.68318
HCON_00101730-00001	5.81118e-19	4.1269		HCON_00140680-00001	0.00117195	4.9909						HCON_00154600-00002	5.72059e-150	7.50139		HCON_00043930-00001	1.30279e-39	5.45059		HCON_00071030-00001	3.30675e-51	6.18322		HCON_00161320-00001	1.32372e-23	7.24049		HCON_00011100-00001	3.12159e-12	4.39819		HCON_00089225-00001	1.59408e-48	5.68246
HCON_00193450-00001	2.19321e-28	4.12678		HCON_00068190-00004	3.12882e-07	4.98523						HCON_00136480-00001	0	7.50103		HCON_00164720-00001	1.2197e-74	5.43727		HCON_00056340-00001	1.48039e-55	6.18116		HCON_00005100-00001	1.99137e-20	7.23865		HCON_00011110-00001	3.12159e-12	4.39819		HCON_00164210-00001	1.47336e-73	5.67671
HCON_00133005-00001	7.06411e-71	4.11965		HCON_00143970-00001	1.07358e-37	4.96592						HCON_00035070-00001	2.68063e-89	7.49496		HCON_00025100-00001	3.31762e-211	5.42998		HCON_00188580-00001	1.84685e-86	6.16612		HCON_00061770-00001	5.37135e-21	7.23837		HCON_00004710-00001	0.0034446	4.39806		HCON_00081180-00001	2.89168e-42	5.67271
HCON_00141750-00001	1.0265e-242	4.11519		HCON_00130300-00001	6.88245e-21	4.95039						HCON_00052880-00001	5.72323e-90	7.49222		HCON_00184730-00001	6.12038e-73	5.39191		HCON_00090340-00001	1.0587e-20	6.13075		HCON_00039620-00001	8.22735e-51	7.22917		HCON_00148100-00001	3.00734e-204	4.39011		HCON_00125020-00001	8.11852e-74	5.6727
HCON_00103110-00001	1.02196e-20	4.11491		HCON_00057790-00001	2.07337e-27	4.94606						HCON_00081850-00002	6.9624e-10	7.49211		HCON_00010350-00001	3.6432e-39	5.37893		HCON_00189920-00001	1.92371e-100	6.13008		HCON_00015740-00001	1.34695e-32	7.22725		HCON_00131500-00002	3.39631e-20	4.36757		HCON_00017770-00001	4.38698e-46	5.66985
HCON_00052750-00001	1.64126e-55	4.11107		HCON_00074680-00001	1.06331e-07	4.9319						HCON_00007120-00001	0	7.47145		HCON_00162200-00001	9.59433e-42	5.3692		HCON_00046330-00001	4.02489e-59	6.12313		HCON_00084840-00001	5.21864e-33	7.21248		HCON_00188340-00002	0.00101801	4.36369		HCON_00094390-00001	7.69719e-52	5.65317
HCON_00148780-00001	0	4.11037		HCON_00022900-00002	1.28931e-10	4.92696						HCON_00023660-00001	7.36114e-85	7.46716		HCON_00060250-00001	2.81447e-16	5.36757		HCON_00111370-00001	9.36e-94	6.11526		HCON_00158430-00001	1.20182e-81	7.20787		HCON_00044030-00001	2.65992e-08	4.35799		HCON_00046130-00001	1.36928e-72	5.64605
HCON_00187610-00001	1.85737e-30	4.09867		HCON_00093880-00001	1.61205e-11	4.89699						HCON_00034915-00001	7.64596e-86	7.45979		HCON_00152430-00001	1.23513e-42	5.35878		HCON_00008265-00001	5.30032e-93	6.10286		HCON_00102150-00001	9.39191e-15	7.2036		HCON_00084740-00001	1.0317e-137	4.35287		HCON_00159920-00001	3.3948e-72	5.64353
HCON_00064920-00001	0	4.0957		HCON_00122000-00001	8.48146e-13	4.89261						HCON_00060770-00001	0	7.45303		HCON_00189050-00001	2.72716e-70	5.34444		HCON_00074220-00001	2.85701e-17	6.10261		HCON_00122460-00001	5.1543e-185	7.19587		HCON_00119410-00001	6.39648e-10	4.34062		HCON_00063100-00001	1.9012e-09	5.64275
HCON_00064920-00002	0	4.0957		HCON_00160660-00002	3.21763e-07	4.8843						HCON_00191370-00002	1.58266e-81	7.44674		HCON_00120690-00001	2.13887e-32	5.33143		HCON_00108980-00001	7.25073e-92	6.08962		HCON_00092090-00002	2.53016e-52	7.18935		HCON_00025120-00001	1.82733e-45	4.32098		HCON_00135310-00001	4.97094e-19	5.61528
HCON_00106830-00001	2.74793e-50	4.07246		HCON_00160660-00003	3.21763e-07	4.8843						HCON_00013660-00001	0	7.44559		HCON_00139300-00001	1.06539e-42	5.33011		HCON_00123660-00001	4.52827e-90	6.05582		HCON_00099570-00001	9.26155e-40	7.18516		HCON_00127294-00001	3.16125e-42	4.31942		HCON_00054960-00001	7.59192e-71	5.61038
HCON_00126870-00001	3.07969e-15	4.02081		HCON_00046940-00001	4.98577e-15	4.88324						HCON_00005210-00001	2.6075e-74	7.43305		HCON_00100370-00001	3.53529e-50	5.32811		HCON_00141500-00001	1.25375e-51	6.05062		HCON_00041750-00001	3.30585e-14	7.17228		HCON_00005910-00002	4.69409e-15	4.30745		HCON_00152300-00001	5.74218e-41	5.60839
HCON_00138610-00001	4.40748e-116	4.00976		HCON_00061330-00001	8.94087e-19	4.86793						HCON_00019350-00001	4.57736e-93	7.42076		HCON_00185520-00001	9.86409e-68	5.3116		HCON_00073330-00001	9.05176e-15	6.043		HCON_00061860-00001	2.01153e-70	7.17217		HCON_00116220-00002	8.9778e-76	4.29885		HCON_00047680-00001	1.19166e-14	5.60404
HCON_00106470-00001	1.16549e-22	3.97046		HCON_00036850-00002	2.81245e-14	4.84365						HCON_00193810-00001	0	7.41406		HCON_00045730-00001	4.01522e-40	5.28224		HCON_00062160-00001	1.90424e-56	6.0325		HCON_00003840-00001	1.1294e-15	7.17188		HCON_00155180-00001	1.86572e-62	4.29707		HCON_00022600-00001	5.75947e-40	5.60206
HCON_00138380-00001	0	3.96269		HCON_00159640-00001	4.83603e-24	4.83732						HCON_00047370-00001	5.87173e-114	7.41172		HCON_00165440-00001	1.22172e-10	5.28089		HCON_00096770-00001	5.97529e-88	6.01596		HCON_00041720-00001	6.19546e-26	7.17037		HCON_00160780-00001	1.16262e-65	4.27408		HCON_00116370-00001	1.56876e-99	5.60044
HCON_00086730-00001	0	3.96215		HCON_00121180-00001	7.70216e-45	4.8119						HCON_00126500-00001	4.05522e-299	7.41035		HCON_00085130-00001	4.17486e-40	5.2786		HCON_00109010-00001	1.18366e-58	5.98851		HCON_00093570-00001	1.23029e-27	7.17		HCON_00010970-00001	5.81081e-26	4.26831		HCON_00145460-00001	6.33696e-50	5.58367
HCON_00056530-00001	9.30562e-31	3.96061		HCON_00102580-00001	8.14583e-07	4.79892						HCON_00047380-00001	0	7.4043		HCON_00053370-00001	1.37787e-192	5.2683		HCON_00061990-00001	1.41047e-46	5.98485		HCON_00090930-00001	1.14138e-34	7.16634		HCON_00113680-00001	1.24012e-35	4.23677		HCON_00053370-00001	4.47478e-34	5.57788
HCON_00165100-00001	0	3.92096		HCON_00163660-00001	9.37592e-161	4.78522						HCON_00148200-00001	0	7.39246		HCON_00037150-00001	9.9794e-17	5.26527		HCON_00165005-00001	1.31424e-67	5.9699		HCON_00122710-00001	1.2932e-18	7.16516		HCON_00065350-00001	6.80194e-59	4.23435		HCON_00107930-00002	6.92423e-14	5.57483
HCON_00123460-00001	5.92796e-59	3.91048		HCON_00023470-00001	2.35365e-21	4.78394						HCON_00090510-00001	0	7.38712		HCON_00176800-00001	1.0825e-141	5.24753		HCON_00046410-00001	2.38971e-18	5.95574		HCON_00141500-00001	6.7614e-80	7.16413		HCON_00033080-00001	4.29951e-25	4.22754		HCON_00059520-00001	6.50682e-69	5.56151
HCON_00108430-00001	4.79853e-17	3.89996		HCON_00052270-00001	2.36252e-93	4.75991						HCON_00116370-00001	5.48628e-87	7.38687		HCON_00151740-00001	3.7978e-31	5.23982		HCON_00156850-00001	1.23598e-84	5.95091		HCON_00144300-00002	7.31054e-180	7.15821		HCON_00189080-00001	5.35515e-81	4.21884		HCON_00136690-00001	3.22935e-39	5.55151
HCON_00031650-00001	2.79378e-19	3.89256		HCON_00052270-00002	2.36252e-93	4.75991						HCON_00120580-00001	4.64187e-255	7.37979		HCON_00191080-00001	7.46812e-21	5.2329		HCON_00109560-00001	2.84715e-55	5.95083		HCON_00120200-00001	5.80468e-23	7.15802		HCON_00185310-00001	6.77946e-31	4.21753		HCON_00136120-00001	1.67499e-68	5.55035
HCON_00119050-00001	1.17419e-88	3.88048		HCON_00146210-00001	1.42626e-28	4.73977						HCON_00120590-00001	4.64187e-255	7.37979		HCON_00137330-00001	5.57821e-32	5.22677		HCON_00103360-00001	3.65073e-83	5.92651		HCON_00052630-00001	4.85711e-37	7.15378		HCON_00073280-00001	6.611e-17	4.21091		HCON_00007510-00001	1.96602e-15	5.54131
HCON_00189850-00001	6.82646e-92	3.87972		HCON_00035750-00002	1.18751e-37	4.72392						HCON_00138970-00001	3.70307e-146	7.36063		HCON_00136400-00001	1.03127e-62	5.20119		HCON_00044250-00001	7.5134e-83	5.9237		HCON_00102440-00001	2.12885e-19	7.14674		HCON_00040150-00001	5.56205e-76	4.20362		HCON_00030820-00001	3.15546e-29	5.53696
HCON_00061010-00001	6.49325e-281	3.87715		HCON_00131360-00001	5.03209e-42	4.71862						HCON_00098760-00001	0	7.35717		HCON_00091110-00001	7.36129e-38	5.18384		HCON_00097740-00001	5.39343e-57	5.90455		HCON_00147190-00001	2.17218e-24	7.14139		HCON_00129250-00001	3.00594e-10	4.20223		HCON_00161160-00002	1.08925e-66	5.53498
HCON_00057830-00001	0	3.87067		HCON_00027910-00001	6.61708e-25	4.71503						HCON_00126490-00001	3.51223e-105	7.35011		HCON_00102100-00003	5.2026e-09	5.1772		HCON_00101900-00001	2.94046e-63	5.87427		HCON_00018790-00001	5.99184e-27	7.13315		HCON_00185810-00001	1.64712e-22	4.19422		HCON_00124076-00001	6.14748e-50	5.53189
HCON_00141300-00001	1.13689e-16	3.86973		HCON_00132910-00001	4.43345e-41	4.6927						HCON_00092790-00001	0	7.34967		HCON_00113260-00001	2.06151e-27	5.1541		HCON_00191000-00001	1.21631e-79	5.85841		HCON_00162330-00001	7.00833e-16	7.10513		HCON_00120540-00001	4.39928e-20	4.18762		HCON_00141054-00001	1.50517e-67	5.52239
HCON_00015360-00001	1.19636e-31	3.86948		HCON_00001430-00003	8.06214e-13	4.68311						HCON_00134340-00001	1.34112e-87	7.3433		HCON_00044250-00001	1.06099e-30	5.14102		HCON_00133080-00001	1.04637e-25	5.85012		HCON_00093510-00001	2.80995e-75	7.10422		HCON_00063690-00001	9.49257e-66	4.1873		HCON_00190970-00003	1.41665e-14	5.51937
HCON_00143670-00002	0.0035617	3.86736		HCON_00134530-00001	2.26684e-38	4.59805						HCON_00137490-00001	0	7.34191		HCON_00117350-00001	7.52239e-142	5.11434		HCON_00001830-00002	9.06942e-09	5.82298		HCON_00110640-00001	3.5273e-24	7.09769		HCON_00073530-00002	3.80531e-19	4.16449		HCON_00018010-00001	8.59767e-67	5.51546
HCON_00070630-00001	0	3.86515		HCON_00084510-00001	8.52835e-38	4.58128						HCON_00099660-00001	9.74473e-22	7.31949		HCON_00053790-00001	5.19329e-35	5.08474		HCON_00116370-00001	2.68404e-111	5.82091		HCON_00043120-00001	2.64738e-75	7.09126		HCON_00143590-00004	0.000226976	4.16371		HCON_00025100-00001	8.34789e-112	5.51521
HCON_00042590-00001	1.89076e-17	3.85677		HCON_00081060-00001	2.02228e-23	4.57611						HCON_00136410-00001	0	7.31737		HCON_00151210-00002	1.25447e-11	5.07219		HCON_00098605-00001	7.17083e-46	5.8198		HCON_00144670-00001	1.27742e-24	7.08497		HCON_00149640-00001	4.04496e-15	4.16224		HCON_00097570-00001	5.45127e-10	5.51258
HCON_00135690-00001	4.77544e-53	3.85396		HCON_00022660-00001	2.43449e-37	4.5717						HCON_00140230-00001	9.49382e-175	7.31098		HCON_00130230-00001	1.79858e-42	5.06716		HCON_00160225-00001	2.27821e-77	5.80881		HCON_00152130-00002	1.06629e-171	7.08432		HCON_00023860-00001	1.59206e-11	4.15725		HCON_00072790-00001	9.92015e-25	5.51043
HCON_00184840-00001	1.20134e-222	3.85098		HCON_00168390-00001	5.68226e-21	4.55239						HCON_00140240-00001	9.49382e-175	7.31098		HCON_00100580-00001	4.44007e-56	5.05759		HCON_00152430-00001	9.41763e-77	5.79759		HCON_00093530-00001	7.98533e-15	7.0842		HCON_00186530-00002	8.433e-23	4.15449		HCON_00108080-00001	7.73724e-13	5.50977
HCON_00144230-00001	0.00600788	3.84689		HCON_00124140-00001	2.98274e-29	4.53865						HCON_00100370-00001	4.04585e-91	7.29707		HCON_00192750-00001	2.2141e-139	5.05507		HCON_00113260-00001	1.03037e-57	5.78566		HCON_00120360-00001	9.57502e-173	7.08372		HCON_00058180-00001	3.51557e-17	4.15319		HCON_00061740-00001	9.13727e-38	5.49854
HCON_00042550-00001	8.11235e-17	3.84226		HCON_00056520-00002	0.00439695	4.53548						HCON_00006440-00001	0	7.28696		HCON_00188980-00001	2.77652e-43	5.05171		HCON_00193100-00001	1.605e-75	5.77156		HCON_00022990-00001	1.16162e-75	7.07668		HCON_00162430-00001	4.35353e-07	4.14824		HCON_00103410-00001	5.58565e-49	5.49739
HCON_00174610-00003	0.00419678	3.84208		HCON_00137960-00001	0.00102141	4.52745						HCON_00006450-00001	0	7.24603		HCON_00158660-00001	2.65837e-51	5.03625		HCON_00189910-00001	8.0442e-248	5.72382		HCON_00161630-00001	5.13585e-22	7.05248		HCON_00052640-00002	1.29983e-18	4.12968		HCON_00108490-00001	3.70044e-29	5.49618
HCON_00103950-00001	1.17201e-67	3.84161		HCON_00193560-00001	1.72775e-31	4.52524						HCON_00159440-00001	0	7.24033		HCON_00161350-00001	1.18693e-37	5.0307		HCON_00069850-00001	2.55652e-43	5.72314		HCON_00021770-00001	3.01735e-20	7.05087		HCON_00190990-00001	8.89587e-95	4.1294		HCON_00046560-00001	7.82008e-47	5.49319
HCON_00088700-00001	2.04834e-14	3.84084		HCON_00036000-00001	3.84045e-18	4.49766						HCON_00157290-00001	0	7.23755		HCON_00090510-00001	2.29463e-13	5.02628		HCON_00109260-00003	1.83458e-58	5.72235		HCON_00105650-00001	7.40806e-18	7.04575		HCON_00067700-00001	3.0458e-104	4.11937		HCON_00186740-00001	1.17207e-38	5.49184
HCON_00011840-00001	1.02809e-23	3.83926		HCON_00012770-00001	1.26133e-22	4.49028						HCON_00050600-00001	1.88132e-149	7.23568		HCON_00073870-00001	1.05491e-55	5.02414		HCON_00052760-00001	4.73136e-41	5.69947		HCON_00193280-00001	7.99643e-60	7.02905		HCON_00188470-00003	6.11885e-06	4.11884		HCON_00116780-00001	1.22242e-33	5.48786
HCON_00015410-00001	5.11131e-80	3.8253		HCON_00174030-00003	0.00963262	4.4859						HCON_00062630-00001	0	7.23173		HCON_00023990-00001	3.72585e-39	5.01277		HCON_00148950-00001	2.49915e-60	5.69734		HCON_00011510-00001	8.28789e-29	7.02855		HCON_00101370-00001	1.7417e-20	4.11751		HCON_00168200-00001	2.10368e-65	5.46962
HCON_00088750-00001	3.12919e-57	3.82381		HCON_00167630-00001	1.42524e-06	4.47459						HCON_00103680-00001	0	7.21177		HCON_00054020-00001	1.78117e-31	5.00507		HCON_00024240-00001	6.43229e-39	5.68507		HCON_00011520-00001	8.28789e-29	7.02855		HCON_00127120-00001	6.86774e-17	4.10148		HCON_00061990-00001	1.26473e-33	5.4671
HCON_00139270-00001	3.30077e-187	3.82227		HCON_00190970-00001	3.09081e-10	4.47235						HCON_00137570-00001	0	7.20077		HCON_00085900-00001	5.52945e-54	5.00276		HCON_00078180-00001	4.02059e-31	5.643		HCON_00098840-00001	4.72425e-34	7.02318		HCON_00157155-00001	2.29674e-33	4.07285		HCON_00143590-00004	1.41136e-46	5.46184
HCON_00136330-00001	1.11428e-07	3.80933		HCON_00102025-00001	1.42494e-34	4.46636						HCON_00119970-00001	2.10376e-79	7.1898		HCON_00038430-00001	1.53032e-99	5.00249		HCON_00008275-00001	6.82835e-70	5.64059		HCON_00119220-00001	1.63606e-34	7.0218		HCON_00118710-00001	3.66445e-32	4.06644		HCON_00073330-00001	5.34623e-11	5.43766
HCON_00042380-00001	5.04455e-15	3.80138		HCON_00184700-00001	1.20181e-28	4.45845						HCON_00040180-00001	0	7.1689		HCON_00156435-00001	4.86128e-15	4.98966		HCON_00134785-00001	5.39881e-69	5.62537		HCON_00028090-00001	2.49847e-256	7.01659		HCON_00112380-00001	4.14645e-15	4.06171		HCON_00069670-00001	1.1088e-37	5.43564
HCON_00141245-00001	1.06393e-156	3.80123		HCON_00075680-00001	5.64461e-10	4.44183						HCON_00156435-00001	0	7.16003		HCON_00186740-00001	2.23854e-53	4.97792		HCON_00090370-00001	1.71464e-17	5.61089		HCON_00008410-00001	1.54701e-31	7.01597		HCON_00135890-00005	0.000157927	4.03441		HCON_00152210-00001	1.29497e-10	5.43177
HCON_00156800-00001	1.0265e-242	3.7987		HCON_00117410-00002	2.82686e-05	4.43911						HCON_00090580-00001	0	7.1563		HCON_00146370-00001	5.02205e-17	4.93765		HCON_00161290-00001	1.01391e-67	5.59417		HCON_00109550-00002	5.38516e-25	7.01351		HCON_00194240-00001	3.69945e-147	4.0276		HCON_00047610-00001	1.41087e-63	5.42877
HCON_00155240-00001	2.98499e-12	3.79088		HCON_00011870-00001	1.0698e-05	4.43761						HCON_00054910-00001	1.65564e-21	7.13431		HCON_00046430-00001	5.08885e-27	4.93026		HCON_00134390-00001	0	5.58844		HCON_00122670-00001	3.14517e-28	7.00969		HCON_00008840-00002	3.98558e-38	4.01608		HCON_00092070-00001	1.42899e-63	5.42231
HCON_00050330-00001	4.39281e-282	3.7897		HCON_00084630-00005	1.51217e-07	4.41182						HCON_00137260-00001	1.10935e-298	7.13377		HCON_00046440-00001	5.08885e-27	4.93026		HCON_00145460-00001	1.06355e-51	5.57646		HCON_00007670-00002	2.6569e-89	7.00479		HCON_00107600-00001	3.97053e-42	4.01157		HCON_00008260-00001	7.50985e-15	5.42227
HCON_00156390-00001	5.73579e-15	3.76769		HCON_00053494-00001	2.09493e-19	4.39698						HCON_00191510-00001	0	7.13182		HCON_00044810-00001	8.29295e-51	4.9005		HCON_00075660-00001	5.68788e-67	5.57481		HCON_00161300-00001	2.21352e-48	7.00291		HCON_00189380-00001	9.64114e-22	4.0108		HCON_00109010-00002	3.32621e-34	5.41766
HCON_00123320-00001	1.19677e-139	3.76605		HCON_00042090-00001	4.69365e-11	4.39108						HCON_00000570-00001	1.74394e-16	7.13087		HCON_00151260-00001	2.87473e-34	4.8995		HCON_00125020-00001	1.16582e-66	5.56671		HCON_00118700-00001	1.33506e-24	7.00228		HCON_00037070-00001	1.07318e-14	4.01015		HCON_00146370-00001	1.31689e-44	5.41442
HCON_00001830-00001	0.00794074	3.76103		HCON_00162240-00002	0.000989005	4.35001						HCON_00156285-00001	1.35815e-200	7.12383		HCON_00130740-00001	2.25216e-50	4.89242		HCON_00043930-00001	1.57612e-49	5.55833		HCON_00103450-00001	2.24827e-32	7.00218		HCON_00038240-00001	1.45893e-10	4.00239		HCON_00021910-00001	4.96937e-63	5.41398
HCON_00118630-00001	6.87014e-99	3.74928		HCON_00059170-00001	6.68768e-167	4.33463						HCON_00017170-00001	0	7.08737		HCON_00127480-00001	7.37691e-38	4.88354		HCON_00064820-00001	2.66048e-36	5.54678		HCON_00103540-00001	2.46697e-68	6.99836		HCON_00139730-00001	1.82125e-111	4.00069		HCON_00002130-00001	4.45037e-63	5.40893
HCON_00163250-00001	4.3092e-162	3.73115		HCON_00052130-00001	4.19317e-31	4.32941						HCON_00090350-00001	1.58272e-107	7.07573		HCON_00134240-00001	6.18127e-30	4.8789		HCON_00027460-00001	3.97588e-65	5.52824		HCON_00003510-00001	4.88627e-15	6.99483		HCON_00116400-00001	6.72475e-15	3.99633		HCON_00155432-00001	1.26802e-38	5.38785
HCON_00102260-00001	9.62133e-60	3.73091		HCON_00159260-00001	1.75835e-35	4.32763						HCON_00090360-00001	1.58272e-107	7.07573		HCON_00134910-00001	4.71864e-37	4.87706		HCON_00138840-00001	0.00118571	5.52639		HCON_00098780-00001	4.20159e-23	6.99012		HCON_00011860-00001	6.84617e-16	3.98798		HCON_00189920-00001	2.51374e-71	5.38617
HCON_00129300-00001	7.95826e-84	3.72764		HCON_00054280-00001	1.6333e-29	4.31536						HCON_00100790-00001	0	7.07045		HCON_00001830-00002	0.000908036	4.84944		HCON_00117210-00001	1.06024e-32	5.50581		HCON_00054850-00001	2.22391e-160	6.98586		HCON_00091690-00001	0.0017735	3.98011		HCON_00034830-00001	8.79072e-18	5.38362
HCON_00075610-00002	2.14777e-08	3.72278		HCON_00164450-00001	3.33994e-70	4.30798						HCON_00035530-00001	7.88533e-69	7.06851		HCON_00071030-00001	1.11084e-35	4.84724		HCON_00027500-00001	2.07808e-64	5.50525		HCON_00191560-00001	1.43644e-52	6.98341		HCON_00184275-00002	1.11013e-16	3.97592		HCON_00036610-00001	2.83336e-14	5.37812
HCON_00010630-00001	0	3.72187		HCON_00022300-00001	5.14222e-20	4.30271						HCON_00140080-00001	6.285e-273	7.05083		HCON_00092070-00001	2.78323e-16	4.81966		HCON_00120000-00001	2.9437e-16	5.48756		HCON_00028180-00001	1.12377e-160	6.98077		HCON_00057160-00001	8.94911e-16	3.97469		HCON_00190185-00001	5.16282e-14	5.37227
HCON_00171030-00001	1.07229e-25	3.70339		HCON_00136895-00001	4.97102e-23	4.27878						HCON_00093250-00001	1.47109e-103	7.04741		HCON_00108980-00001	1.40771e-14	4.81761		HCON_00123700-00001	1.39291e-51	5.48678		HCON_00111250-00001	2.68456e-162	6.98058		HCON_00014170-00001	9.14059e-37	3.9716		HCON_00025300-00001	6.66725e-37	5.37032
HCON_00017030-00001	1.25671e-140	3.69265		HCON_00056860-00001	6.44242e-30	4.27877						HCON_00153230-00001	1.97498e-98	7.04686		HCON_00131270-00001	1.11731e-134	4.80729		HCON_00148700-00001	7.79586e-43	5.48514		HCON_00132790-00001	6.69977e-35	6.97716		HCON_00083130-00001	6.55889e-21	3.96754		HCON_00000570-00001	4.97012e-14	5.36212
HCON_00040970-00001	4.10101e-75	3.68742		HCON_00040430-00001	9.70847e-30	4.26927						HCON_00097920-00001	0	7.04106		HCON_00032940-00001	5.19344e-29	4.80416		HCON_00161350-00001	5.61521e-63	5.47513		HCON_00074650-00002	7.27831e-35	6.97692		HCON_00132870-00001	3.77729e-41	3.96444		HCON_00023320-00001	1.32761e-18	5.35686
HCON_00101750-00001	8.43283e-14	3.68193		HCON_00032730-00002	1.37942e-13	4.26501						HCON_00168510-00001	0	7.03802		HCON_00003660-00001	3.255e-33	4.7981		HCON_00010650-00001	4.61826e-48	5.4746		HCON_00110850-00001	1.3569e-135	6.97483		HCON_00148060-00001	4.80624e-13	3.96263		HCON_00101900-00001	9.179e-46	5.34973
HCON_00174600-00001	2.35959e-115	3.68143		HCON_00143770-00001	7.16033e-23	4.25396						HCON_00043960-00001	2.18659e-211	7.02385		HCON_00034950-00001	5.04948e-37	4.76197		HCON_00038610-00002	8.74216e-45	5.47054		HCON_00110860-00001	1.3569e-135	6.97483		HCON_00118390-00003	0.00272565	3.95759		HCON_00120690-00001	7.95451e-38	5.34903
HCON_00101260-00001	9.98714e-199	3.68026		HCON_00187210-00001	1.34258e-19	4.24894						HCON_00043970-00001	2.18659e-211	7.02385		HCON_00100950-00001	6.47845e-34	4.74034		HCON_00184730-00001	6.09085e-63	5.45942		HCON_00048930-00001	2.48451e-69	6.97215		HCON_00192460-00001	1.05727e-27	3.95405		HCON_00123600-00001	0	5.34527
HCON_00033080-00001	5.82661e-41	3.67617		HCON_00047020-00001	0.000605974	4.24304						HCON_00137500-00001	1.85909e-86	6.99743		HCON_00157700-00001	6.2964e-34	4.73757		HCON_00023990-00001	1.87307e-62	5.45588		HCON_00100220-00001	1.0828e-55	6.97137		HCON_00142730-00001	7.00401e-07	3.95341		HCON_00091900-00001	3.97281e-07	5.33312
HCON_00152210-00001	0	3.6718		HCON_00059180-00001	1.28958e-190	4.24004						HCON_00099480-00001	2.99123e-83	6.96623		HCON_00186560-00001	1.20273e-30	4.72175		HCON_00038820-00001	5.24421e-17	5.43883		HCON_00067660-00001	2.31554e-45	6.9702		HCON_00136570-00001	3.1967e-63	3.94504		HCON_00163890-00001	2.15341e-36	5.33252
HCON_00149620-00001	1.99162e-192	3.66864		HCON_00056780-00001	3.29206e-18	4.20592						HCON_00131470-00001	0	6.92871		HCON_00168470-00001	2.22915e-27	4.71492		HCON_00107930-00002	4.93739e-15	5.43772		HCON_00061170-00001	1.01969e-157	6.96609		HCON_00137980-00001	3.5112e-06	3.94439		HCON_00187645-00001	3.52443e-60	5.32918
HCON_00020080-00001	1.81547e-21	3.66497		HCON_00076580-00001	3.63409e-21	4.20351						HCON_00097940-00001	0	6.92789		HCON_00161355-00001	2.51193e-32	4.70053		HCON_00191530-00001	6.62169e-45	5.43488		HCON_00101380-00001	1.74738e-19	6.96533		HCON_00148780-00001	5.41944e-134	3.9412		HCON_00009220-00001	6.77534e-22	5.31748
HCON_00116150-00001	1.78158e-89	3.66237		HCON_00126150-00001	6.83517e-28	4.18896						HCON_00127720-00001	0	6.92449		HCON_00027500-00001	6.40796e-28	4.68521		HCON_00092070-00001	9.71804e-62	5.43487		HCON_00012640-00001	5.58957e-18	6.96479		HCON_00117760-00001	2.3886e-54	3.94039		HCON_00049800-00001	7.53753e-60	5.31669
HCON_00139220-00001	1.17183e-43	3.65995		HCON_00158910-00002	1.17597e-24	4.16611						HCON_00137470-00001	8.26827e-20	6.91128		HCON_00160580-00001	1.26108e-32	4.66786		HCON_00091330-00001	1.86383e-44	5.42042		HCON_00093190-00001	1.38303e-54	6.96094		HCON_00119190-00001	7.38235e-15	3.94002		HCON_00124380-00001	1.07515e-59	5.31473
HCON_00121250-00001	5.94458e-202	3.65334		HCON_00059450-00001	4.65885e-12	4.16492						HCON_00005670-00003	1.72553e-75	6.90511		HCON_00043960-00001	4.93908e-48	4.66778		HCON_00188360-00001	1.39924e-34	5.41846		HCON_00134660-00001	1.4021e-24	6.96034		HCON_00141052-00001	3.80219e-15	3.92366		HCON_00056560-00001	7.75748e-60	5.3129
HCON_00105200-00001	0	3.64482		HCON_00022230-00001	3.61123e-27	4.15614						HCON_00082300-00001	2.74676e-161	6.90345		HCON_00043970-00001	4.93908e-48	4.66778		HCON_00189050-00001	4.38155e-61	5.41194		HCON_00041780-00001	1.49556e-57	6.9582		HCON_00138525-00001	1.28062e-07	3.91945		HCON_00089720-00001	3.82838e-36	5.30651
HCON_00051130-00001	2.6199e-33	3.64455		HCON_00015820-00001	6.30172e-61	4.15387						HCON_00193840-00001	2.4493e-88	6.8976		HCON_00038820-00001	1.31921e-29	4.6548		HCON_00139300-00001	3.57247e-44	5.39924		HCON_00161650-00001	1.2618e-159	6.95159		HCON_00162230-00001	2.32706e-126	3.91755		HCON_00035970-00002	2.19869e-41	5.29846
HCON_00192070-00001	1.68778e-12	3.63257		HCON_00034785-00001	3.78578e-27	4.14723						HCON_00161282-00001	0	6.89367		HCON_00072520-00001	1.3121e-35	4.63877		HCON_00185520-00001	2.89315e-59	5.37908		HCON_00105360-00001	3.33268e-16	6.95153		HCON_00037230-00001	2.48369e-36	3.90567		HCON_00118430-00001	6.5443e-31	5.29069
HCON_00116180-00003	0.000237918	3.63161		HCON_00125590-00001	1.96355e-36	4.14656						HCON_00102780-00001	0	6.88166		HCON_00133110-00003	0.00781323	4.61507		HCON_00131780-00001	1.22817e-18	5.3569		HCON_00084170-00001	1.63967e-70	6.93852		HCON_00061980-00001	0.00345525	3.88186		HCON_00072080-00001	9.08383e-59	5.28887
HCON_00026660-00001	7.7411e-14	3.61974		HCON_00126380-00001	5.33705e-27	4.14527						HCON_00137060-00001	0	6.87702		HCON_00138470-00001	3.76747e-31	4.60698		HCON_00036610-00001	7.92025e-16	5.3385		HCON_00193850-00001	7.05703e-158	6.93301		HCON_00061980-00002	0.00345525	3.88186		HCON_00011850-00001	2.70031e-245	5.28132
HCON_00054690-00001	3.14768e-68	3.61868		HCON_00129560-00001	1.16415e-26	4.14467						HCON_00028580-00001	2.34149e-43	6.87154		HCON_00048590-00001	3.50331e-10	4.56904		HCON_00109010-00002	3.25201e-17	5.33302		HCON_00102990-00001	2.29532e-59	6.93102		HCON_00134030-00001	2.4915e-55	3.88182		HCON_00146400-00001	2.62166e-58	5.27614
HCON_00108890-00001	2.20527e-13	3.61681		HCON_00159330-00001	3.80209e-27	4.14307						HCON_00005870-00001	7.22096e-287	6.86042		HCON_00035530-00001	4.23022e-28	4.56609		HCON_00128950-00001	1.22213e-46	5.32271		HCON_00124250-00001	2.20283e-82	6.9305		HCON_00063520-00001	3.62164e-15	3.87819		HCON_00066370-00001	2.13985e-15	5.26965
HCON_00099360-00001	0	3.61453		HCON_00126110-00001	1.96817e-26	4.11663						HCON_00005415-00001	0	6.8404		HCON_00103360-00001	4.86094e-21	4.56303		HCON_00107250-00001	1.81673e-21	5.32195		HCON_00130650-00001	1.17974e-76	6.92964		HCON_00072400-00001	4.91043e-48	3.87174		HCON_00166120-00001	7.62697e-37	5.25579
HCON_00114100-00001	0	3.6138		HCON_00107150-00001	2.14536e-26	4.10853						HCON_00033780-00001	1.50922e-69	6.8364		HCON_00098320-00001	3.43723e-29	4.56157		HCON_00056520-00002	9.21513e-09	5.31919		HCON_00074330-00001	1.83211e-23	6.92105		HCON_00185910-00001	1.20954e-82	3.87025		HCON_00074010-00001	1.6105e-40	5.24964
HCON_00187220-00001	3.22773e-13	3.61291		HCON_00014680-00001	7.13567e-15	4.09662						HCON_00093230-00001	6.34823e-77	6.80175		HCON_00158280-00001	5.16169e-30	4.56073		HCON_00007274-00001	6.77978e-100	5.31499		HCON_00138998-00001	2.83675e-156	6.91805		HCON_00056650-00001	0.00412878	3.86965		HCON_00141450-00001	1.93743e-37	5.24229
HCON_00141780-00001	0	3.6099		HCON_00086320-00001	7.4169e-26	4.09299						HCON_00036230-00001	0	6.79799		HCON_00120640-00001	1.91248e-38	4.55274		HCON_00047680-00001	2.83609e-15	5.31382		HCON_00057420-00001	3.83077e-19	6.91769		HCON_00062390-00003	0.000225198	3.86615		HCON_00187290-00001	2.25691e-57	5.23826
HCON_00075980-00001	3.57711e-204	3.60936		HCON_00098080-00001	0	4.09275						HCON_00112520-00001	2.21318e-78	6.7887		HCON_00060460-00001	0	4.55054		HCON_00000570-00001	3.56042e-15	5.31351		HCON_00052720-00001	1.23965e-33	6.9129		HCON_00138610-00001	1.6634e-12	3.8583		HCON_00063440-00002	2.15996e-20	5.23742
HCON_00103480-00001	5.14774e-151	3.60825		HCON_00018240-00001	1.17404e-23	4.04992						HCON_00005840-00001	9.29198e-188	6.78567		HCON_00181490-00001	1.46545e-12	4.55053		HCON_00046430-00001	7.31617e-50	5.29711		HCON_00108180-00001	8.13184e-11	6.9126		HCON_00114300-00001	4.09575e-13	3.8518		HCON_00058430-00001	2.31457e-18	5.23259
HCON_00120550-00001	5.78343e-178	3.6069		HCON_00151580-00003	0.00226154	4.04953						HCON_00042275-00001	1.25613e-18	6.77863		HCON_00073330-00001	9.43995e-05	4.53603		HCON_00046440-00001	7.31617e-50	5.29711		HCON_00054230-00001	7.67034e-37	6.91089		HCON_00037320-00001	5.73461e-49	3.83527		HCON_00056360-00001	1.65459e-56	5.22377
HCON_00172950-00001	0.0046313	3.58504		HCON_00036720-00001	1.06678e-21	4.02859						HCON_00017210-00001	3.85311e-36	6.76927		HCON_00063540-00001	1.93331e-44	4.5325		HCON_00138380-00001	4.69645e-33	5.28639		HCON_00103500-00001	6.25341e-43	6.90625		HCON_00051300-00001	1.18163e-12	3.83339		HCON_00094630-00001	2.54158e-22	5.22255
HCON_00185900-00001	2.66341e-152	3.58425		HCON_00006770-00001	1.09701e-26	4.01467						HCON_00024240-00001	9.6101e-81	6.7547		HCON_00191320-00001	1.96975e-28	4.52387		HCON_00033650-00001	1.1487e-46	5.27978		HCON_00105660-00001	2.66597e-23	6.90444		HCON_00155190-00001	1.98878e-33	3.83229		HCON_00037670-00001	8.46852e-57	5.21467
HCON_00113910-00001	7.32356e-179	3.58414		HCON_00002570-00001	1.6641e-33	4.01229						HCON_00006310-00001	6.40975e-41	6.75356		HCON_00048540-00001	5.33085e-25	4.51729		HCON_00102800-00001	3.60731e-56	5.27947		HCON_00069860-00001	2.12788e-154	6.89781		HCON_00051600-00001	1.71006e-46	3.83143		HCON_00184730-00001	2.11229e-56	5.21324
HCON_00165470-00001	5.0832e-177	3.5741		HCON_00187390-00001	2.78348e-24	4.00736						HCON_00057780-00001	1.53975e-68	6.74781		HCON_00023970-00001	4.74942e-24	4.51635		HCON_00032940-00001	8.26102e-15	5.27708		HCON_00152590-00001	3.2735e-31	6.8934		HCON_00161730-00001	1.84808e-30	3.82274		HCON_00012040-00001	1.77098e-56	5.21189
HCON_00109540-00001	8.47856e-13	3.5658		HCON_00099120-00001	1.09597e-29	3.99266						HCON_00152750-00001	1.50359e-298	6.73829		HCON_00087380-00001	7.46766e-31	4.51293		HCON_00021370-00001	8.81986e-56	5.25877		HCON_00015690-00001	4.00274e-11	6.89087		HCON_00034530-00001	1.70111e-27	3.82031		HCON_00013890-00001	1.12213e-39	5.19557
HCON_00136880-00001	0	3.55703		HCON_00128030-00001	5.77783e-13	3.99113						HCON_00105730-00001	2.32943e-301	6.73797		HCON_00017210-00001	7.10195e-79	4.50114		HCON_00165630-00001	4.71065e-31	5.25525		HCON_00016830-00001	1.95146e-153	6.88872		HCON_00189410-00001	1.10687e-167	3.80771		HCON_00032740-00001	3.49989e-22	5.18795
HCON_00037430-00001	9.4272e-13	3.55512		HCON_00159380-00001	2.83855e-45	3.97706						HCON_00191390-00001	4.53507e-300	6.73213		HCON_00193100-00001	1.41178e-12	4.494		HCON_00147110-00001	3.14487e-91	5.24906		HCON_00093430-00001	2.13443e-25	6.88524		HCON_00153270-00001	1.73451e-12	3.80638		HCON_00118370-00001	5.89655e-42	5.17306
HCON_00040966-00001	6.78546e-21	3.55093		HCON_00186610-00004	1.96555e-17	3.97511						HCON_00192020-00001	9.2868e-75	6.72904		HCON_00007274-00001	4.83612e-80	4.47459		HCON_00132250-00001	2.92365e-47	5.22766		HCON_00010580-00001	3.34074e-153	6.88384		HCON_00065580-00001	7.41058e-169	3.80247		HCON_00094700-00001	6.59108e-14	5.17275
HCON_00112530-00001	2.0686e-13	3.54319		HCON_00036350-00001	0.000861242	3.97276						HCON_00161295-00001	9.23392e-297	6.72482		HCON_00100650-00001	3.46576e-25	4.46943		HCON_00133120-00001	2.33475e-15	5.22696		HCON_00129520-00001	5.98342e-25	6.88285		HCON_00108960-00001	6.44756e-69	3.79215		HCON_00134480-00001	7.41246e-35	5.16531
HCON_00168410-00001	0	3.52899		HCON_00104190-00001	1.17653e-57	3.97269						HCON_00194310-00001	2.99257e-294	6.7241		HCON_00036620-00001	1.5695e-173	4.45969		HCON_00112990-00001	9.08485e-109	5.22472		HCON_00037690-00001	1.1842e-140	6.88264		HCON_00120760-00001	7.87126e-07	3.79126		HCON_00186240-00001	1.73365e-33	5.15939
HCON_00062440-00001	9.77877e-155	3.52788		HCON_00124970-00001	2.62067e-12	3.96992						HCON_00132490-00001	2.13245e-75	6.71871		HCON_00085910-00001	7.63005e-36	4.44903		HCON_00060900-00001	1.60224e-25	5.22122		HCON_00044660-00001	1.66523e-68	6.88108		HCON_00013270-00001	2.68327e-12	3.78779		HCON_00025140-00001	9.65439e-34	5.15036
HCON_00099355-00001	8.76964e-25	3.5258		HCON_00063450-00004	1.06408e-06	3.94573						HCON_00005850-00001	2.65475e-38	6.68353		HCON_00160860-00001	4.98914e-36	4.44765		HCON_00035970-00002	3.12404e-21	5.22006		HCON_00123070-00001	1.7111e-13	6.86995		HCON_00138350-00001	2.77064e-12	3.78612		HCON_00108980-00001	2.96439e-54	5.14576
HCON_00035080-00001	1.20085e-44	3.52282		HCON_00014700-00001	8.31304e-23	3.94157						HCON_00138835-00001	1.13048e-94	6.68195		HCON_00109260-00003	1.06382e-71	4.44342		HCON_00168370-00001	3.00507e-25	5.21964		HCON_00103550-00001	1.4666e-73	6.86918		HCON_00021680-00001	5.26599e-41	3.78531		HCON_00178200-00001	1.04122e-33	5.13982
HCON_00145540-00001	1.93084e-37	3.52222		HCON_00122140-00001	8.58272e-23	3.93256						HCON_00162490-00001	3.13785e-58	6.67491		HCON_00134785-00001	2.54025e-11	4.44172		HCON_00191320-00001	5.11958e-22	5.21705		HCON_00099600-00001	3.84109e-37	6.86645		HCON_00128950-00001	1.95564e-13	3.78513		HCON_00117000-00005	2.07218e-05	5.13129
HCON_00109730-00001	2.96087e-24	3.50937		HCON_00059670-00001	2.16816e-31	3.92729						HCON_00136700-00001	2.20813e-25	6.67118		HCON_00146840-00001	1.62281e-24	4.42935		HCON_00024870-00001	2.06146e-54	5.21666		HCON_00093960-00001	1.51806e-22	6.86635		HCON_00184580-00001	2.69561e-42	3.77889		HCON_00159355-00001	7.95094e-21	5.10832
HCON_00067530-00001	1.49557e-49	3.50484		HCON_00039120-00002	9.87876e-05	3.92552						HCON_00093255-00001	0	6.66425		HCON_00138815-00001	2.8553e-24	4.4176		HCON_00146370-00001	1.7978e-40	5.21658		HCON_00133645-00002	5.57154e-47	6.86519		HCON_00187250-00001	2.36416e-96	3.778		HCON_00043870-00002	2.82733e-16	5.10758
HCON_00011410-00001	3.91827e-122	3.5019		HCON_00164630-00001	9.73466e-14	3.91973						HCON_00130960-00001	0	6.65405		HCON_00155560-00001	8.54845e-25	4.39421		HCON_00100520-00001	2.61871e-54	5.21299		HCON_00107220-00001	5.05985e-150	6.85043		HCON_00065100-00001	8.11462e-20	3.76628		HCON_00152240-00001	1.11176e-34	5.10208
HCON_00187630-00001	1.66796e-16	3.49981		HCON_00034692-00001	9.26157e-23	3.91495						HCON_00137540-00001	0	6.64801		HCON_00157740-00001	1.63036e-84	4.36777		HCON_00055030-00001	1.25604e-32	5.21221		HCON_00014530-00001	4.30533e-149	6.83936		HCON_00035390-00001	1.1494e-65	3.76214		HCON_00021780-00001	1.62616e-11	5.10082
HCON_00020090-00001	6.39135e-134	3.49239		HCON_00159550-00001	1.95437e-18	3.91451						HCON_00093210-00001	0	6.63619		HCON_00008270-00001	3.83736e-33	4.36343		HCON_00027760-00001	3.76827e-27	5.20444		HCON_00123870-00001	8.0017e-62	6.83863		HCON_00135600-00001	1.25176e-55	3.75065		HCON_00048590-00001	1.69959e-34	5.10064
HCON_00054940-00001	4.0358e-28	3.48883		HCON_00062880-00001	1.97674e-15	3.89649						HCON_00138910-00001	1.55072e-77	6.61588		HCON_00076160-00001	2.30251e-240	4.35746		HCON_00118770-00001	4.32561e-44	5.19817		HCON_00044500-00001	1.50858e-69	6.83113		HCON_00079500-00001	4.18691e-61	3.74706		HCON_00073850-00001	9.20792e-53	5.09761
HCON_00114540-00001	3.25771e-227	3.47648		HCON_00081070-00001	1.91983e-16	3.89635						HCON_00007700-00001	2.71149e-58	6.61393		HCON_00076160-00002	2.30251e-240	4.35746		HCON_00063100-00001	5.88922e-09	5.19514		HCON_00071250-00001	2.16113e-79	6.83038		HCON_00140660-00001	9.96824e-115	3.73245		HCON_00149070-00001	6.85196e-34	5.09469
HCON_00131250-00001	3.59504e-35	3.47513		HCON_00168040-00001	1.59303e-11	3.87031						HCON_00185080-00002	5.87578e-14	6.60327		HCON_00167620-00001	1.18022e-20	4.349		HCON_00002650-00001	7.23449e-33	5.19059		HCON_00116020-00002	7.47269e-142	6.82924		HCON_00005850-00001	3.07816e-136	3.73233		HCON_00100440-00001	9.16275e-21	5.08651
HCON_00043540-00001	2.08418e-50	3.46569		HCON_00072840-00001	5.09192e-08	3.86754						HCON_00097845-00001	8.80255e-74	6.60097		HCON_00010650-00001	8.54341e-109	4.34468		HCON_00192750-00001	2.12044e-259	5.18572		HCON_00093450-00001	1.09257e-81	6.82364		HCON_00128220-00001	1.32983e-13	3.72805		HCON_00059790-00001	5.86804e-22	5.08645
HCON_00034620-00001	1.86042e-13	3.46505		HCON_00056870-00001	2.01988e-21	3.86635						HCON_00142510-00001	1.03086e-69	6.59961		HCON_00191530-00001	1.9725e-09	4.34165		HCON_00127480-00001	1.60213e-80	5.18334		HCON_00122680-00001	5.22966e-74	6.82103		HCON_00143670-00001	4.83144e-102	3.72772		HCON_00191000-00001	2.48246e-52	5.08098
HCON_00003990-00001	7.61617e-37	3.46051		HCON_00072710-00001	0.00225528	3.85074						HCON_00102770-00001	6.94111e-23	6.59937		HCON_00027460-00001	1.93523e-19	4.33697		HCON_00117000-00005	5.95228e-06	5.17925		HCON_00030390-00001	2.19792e-17	6.82025		HCON_00151210-00002	3.18048e-05	3.71865		HCON_00158190-00001	1.10205e-36	5.07331
HCON_00162600-00001	4.04949e-106	3.45822		HCON_00076590-00001	4.86918e-202	3.84862						HCON_00006190-00001	1.29347e-15	6.59737		HCON_00138525-00001	5.35835e-21	4.32429		HCON_00187960-00001	8.08909e-20	5.17512		HCON_00133110-00002	4.02553e-25	6.8198		HCON_00159105-00001	1.00584e-35	3.71336		HCON_00049570-00001	1.34583e-11	5.07291
HCON_00124010-00002	6.41458e-07	3.45807		HCON_00138815-00001	9.65226e-10	3.84162						HCON_00097950-00001	3.4906e-262	6.594		HCON_00121650-00001	2.72502e-21	4.30815		HCON_00121820-00001	3.85087e-42	5.1674		HCON_00129495-00001	2.20433e-147	6.81907		HCON_00111270-00001	1.32736e-17	3.71256		HCON_00053850-00001	5.77752e-33	5.065
HCON_00109500-00001	3.3601e-14	3.45637		HCON_00035990-00001	2.61205e-19	3.84132						HCON_00158440-00001	1.23822e-259	6.59303		HCON_00009690-00001	3.76312e-26	4.30742		HCON_00050350-00001	9.7092e-34	5.16645		HCON_00162270-00002	3.23086e-15	6.81869		HCON_00045980-00002	0.000226926	3.69107		HCON_00050660-00001	1.18846e-12	5.06459
HCON_00056800-00001	1.45838e-11	3.45222		HCON_00122230-00001	8.03122e-09	3.82821						HCON_00182130-00001	1.63461e-183	6.58571		HCON_00072080-00001	5.25069e-20	4.29761		HCON_00190380-00002	3.11064e-07	5.16251		HCON_00100110-00002	4.55057e-147	6.81727		HCON_00041660-00002	4.43303e-05	3.69051		HCON_00019450-00001	6.34438e-21	5.0642
HCON_00097845-00001	1.95552e-63	3.44645		HCON_00144110-00001	1.06968e-05	3.81866						HCON_00185530-00001	4.05255e-78	6.58437		HCON_00137110-00001	2.98402e-31	4.29668		HCON_00152560-00001	1.21281e-32	5.15816		HCON_00159350-00001	6.9929e-21	6.81141		HCON_00109760-00001	3.47799e-10	3.68781		HCON_00156725-00001	1.2093e-51	5.05942
HCON_00095650-00001	1.03341e-12	3.44509		HCON_00099974-00001	1.28449e-20	3.80687						HCON_00052760-00001	7.65953e-256	6.5713		HCON_00166120-00001	3.83627e-39	4.28647		HCON_00017710-00001	6.85066e-33	5.14464		HCON_00142930-00002	1.60832e-88	6.8023		HCON_00005695-00001	6.33239e-25	3.68378		HCON_00006790-00001	3.89864e-31	5.05224
HCON_00078750-00001	2.0141e-73	3.44033		HCON_00116670-00002	1.3322e-06	3.806						HCON_00097970-00001	1.53338e-249	6.54586		HCON_00089990-00001	2.69076e-32	4.27918		HCON_00044330-00001	6.29563e-30	5.14231		HCON_00000290-00001	2.0644e-10	6.80019		HCON_00070370-00001	1.01198e-83	3.67931		HCON_00007480-00001	6.84101e-51	5.04756
HCON_00077920-00001	0	3.43646		HCON_00157300-00001	1.21466e-20	3.80473						HCON_00005670-00002	1.16337e-233	6.53812		HCON_00126020-00001	3.17275e-31	4.27143		HCON_00135370-00001	6.44275e-34	5.13791		HCON_00093640-00001	1.1506e-61	6.79889		HCON_00107520-00001	1.97666e-22	3.67913		HCON_00033440-00001	2.62499e-51	5.04732
HCON_00153554-00001	1.01547e-10	3.42989		HCON_00126320-00001	2.46017e-20	3.80321						HCON_00005860-00001	9.47884e-138	6.53796		HCON_00005950-00001	4.61337e-48	4.26403		HCON_00151260-00001	1.88313e-11	5.13733		HCON_00104600-00001	3.25631e-30	6.79447		HCON_00159442-00001	1.3265e-13	3.67723		HCON_00137062-00001	2.63433e-33	5.04593
HCON_00165040-00001	1.62051e-103	3.42974		HCON_00158450-00001	1.68135e-20	3.79894						HCON_00137270-00001	5.12294e-29	6.53738		HCON_00159480-00001	2.25184e-21	4.26299		HCON_00010200-00001	3.04066e-40	5.12937		HCON_00093460-00001	5.11196e-58	6.79232		HCON_00178370-00004	1.15687e-05	3.6756		HCON_00057760-00001	2.42932e-38	5.04415
HCON_00046600-00001	1.15141e-19	3.42274		HCON_00190490-00001	0.00599261	3.79261						HCON_00060750-00001	5.76505e-43	6.52938		HCON_00133120-00001	2.37237e-29	4.2601		HCON_00073890-00001	9.70006e-41	5.12537		HCON_00050360-00001	3.15913e-144	6.79177		HCON_00127292-00001	3.67228e-27	3.67211		HCON_00164770-00001	6.05095e-51	5.04015
HCON_00135840-00001	3.1312e-11	3.42043		HCON_00121182-00001	3.54977e-32	3.77106						HCON_00047720-00001	9.76741e-244	6.51754		HCON_00139210-00001	1.20273e-30	4.25697		HCON_00100580-00001	3.43696e-51	5.12497		HCON_00061790-00001	9.66042e-28	6.787		HCON_00162430-00002	4.47169e-57	3.67069		HCON_00038260-00001	3.31772e-12	5.0341
HCON_00155140-00001	1.76963e-60	3.41864		HCON_00073250-00001	9.0664e-20	3.76039						HCON_00017150-00001	5.51847e-237	6.49352		HCON_00136230-00001	5.65147e-27	4.25568		HCON_00146840-00001	2.33485e-21	5.12098		HCON_00065420-00002	3.34711e-18	6.78375		HCON_00116100-00001	6.59029e-12	3.66917		HCON_00136860-00001	2.04143e-21	5.02688
HCON_00158160-00001	2.63953e-11	3.4164		HCON_00154992-00001	1.86138e-17	3.74878						HCON_00017180-00001	5.51847e-237	6.49352		HCON_00050350-00001	2.60634e-21	4.24405		HCON_00072080-00001	2.4948e-51	5.11181		HCON_00099270-00001	3.88054e-16	6.7748		HCON_00150110-00001	5.44731e-56	3.66848		HCON_00099410-00001	4.2962e-30	5.0233
HCON_00189380-00001	6.64144e-12	3.41608		HCON_00123580-00001	4.82477e-22	3.74806						HCON_00157740-00001	8.64064e-77	6.48831		HCON_00125720-00001	2.05522e-30	4.24345		HCON_00160580-00001	7.85237e-51	5.10645		HCON_00084380-00001	1.74611e-143	6.7745		HCON_00061290-00001	5.69696e-61	3.66827		HCON_00076140-00001	1.96243e-50	5.02269
HCON_00135420-00001	3.65444e-139	3.41329		HCON_00018060-00002	1.756e-07	3.7436						HCON_00138080-00001	9.12635e-236	6.4866		HCON_00181880-00001	1.99926e-78	4.22882		HCON_00072520-00001	1.50716e-30	5.09865		HCON_00061850-00001	1.42227e-35	6.76888		HCON_00001710-00001	1.51372e-86	3.6649		HCON_00118770-00001	2.64997e-39	5.02166
HCON_00058790-00001	1.38558e-63	3.41207		HCON_00128270-00001	1.48083e-19	3.74337						HCON_00166120-00001	9.1513e-62	6.48291		HCON_00008420-00001	6.27295e-99	4.2288		HCON_00123960-00001	7.04954e-51	5.09577		HCON_00141070-00001	4.36901e-08	6.76828		HCON_00012840-00001	9.43947e-17	3.66391		HCON_00143590-00005	4.52999e-06	5.01743
HCON_00049370-00001	1.1618e-62	3.41182		HCON_00043570-00001	2.53892e-09	3.74157						HCON_00165440-00001	1.10838e-67	6.45449		HCON_00014680-00001	1.16488e-23	4.22841		HCON_00023320-00001	3.28283e-19	5.0933		HCON_00062810-00001	1.3687e-16	6.76426		HCON_00072250-00001	6.1495e-69	3.66206		HCON_00108820-00001	3.03073e-50	5.01418
HCON_00059380-00001	0	3.39385		HCON_00097270-00002	1.95712e-17	3.73684						HCON_00052830-00001	3.93554e-225	6.4338		HCON_00189070-00001	4.31659e-183	4.21879		HCON_00102660-00001	1.97004e-36	5.08942		HCON_00088480-00001	1.32666e-112	6.76165		HCON_00184890-00001	3.65321e-12	3.65948		HCON_00184490-00001	0	5.01313
HCON_00042300-00001	2.63502e-42	3.39211		HCON_00042140-00001	2.93879e-19	3.73203						HCON_00136840-00001	7.87971e-91	6.4284		HCON_00079520-00001	4.49237e-43	4.2178		HCON_00062310-00001	1.21381e-14	5.08908		HCON_00110220-00001	4.72539e-24	6.76143		HCON_00130060-00001	1.36903e-63	3.65604		HCON_00018110-00001	4.96998e-50	5.00517
HCON_00073460-00001	1.60202e-13	3.39094		HCON_00164550-00001	4.30635e-11	3.72129						HCON_00005880-00001	4.71549e-59	6.42063		HCON_00156790-00001	2.91602e-23	4.20987		HCON_00161730-00001	3.9814e-69	5.08655		HCON_00016840-00001	2.57634e-33	6.75986		HCON_00038760-00001	3.19802e-16	3.64888		HCON_00025170-00001	5.13835e-44	5.00511
HCON_00094370-00001	1.1697e-160	3.39072		HCON_00099690-00002	0.00374791	3.72057						HCON_00191700-00001	9.3884e-66	6.41495		HCON_00136430-00001	2.52961e-161	4.20845		HCON_00120470-00001	2.79581e-32	5.08611		HCON_00006990-00001	2.24479e-21	6.75766		HCON_00045930-00001	7.50487e-12	3.64382		HCON_00024970-00001	1.73365e-33	4.99731
HCON_00126780-00001	5.22109e-47	3.3896		HCON_00044400-00001	1.1486e-16	3.7199						HCON_00090690-00001	8.34002e-220	6.4149		HCON_00075990-00001	9.48106e-10	4.19796		HCON_00085900-00001	9.08007e-50	5.07011		HCON_00093590-00001	5.90363e-58	6.75761		HCON_00139450-00001	1.72503e-12	3.64186		HCON_00191800-00001	1.37726e-08	4.99536
HCON_00043380-00001	0.000204427	3.38587		HCON_00002100-00001	6.1107e-13	3.70832						HCON_00006130-00001	6.01994e-146	6.41465		HCON_00076000-00001	8.78659e-17	4.19134		HCON_00119430-00001	2.24869e-37	5.06283		HCON_00099580-00001	2.96521e-68	6.75666		HCON_00005415-00001	9.03477e-21	3.6401		HCON_00156840-00001	5.17623e-36	4.99407
HCON_00063970-00001	3.06917e-39	3.3857		HCON_00134380-00001	2.36796e-07	3.70366						HCON_00090370-00001	7.4039e-94	6.41326		HCON_00033650-00001	9.11754e-57	4.19075		HCON_00028510-00001	2.23592e-38	5.0609		HCON_00105640-00001	1.49534e-24	6.75645		HCON_00021690-00001	3.80206e-11	3.64008		HCON_00094710-00001	6.71199e-28	4.99377
HCON_00116180-00002	3.61466e-11	3.38395		HCON_00184440-00001	1.42811e-09	3.69362						HCON_00136440-00001	2.81675e-218	6.40639		HCON_00093890-00001	3.8078e-24	4.18056		HCON_00090630-00001	2.86261e-31	5.05895		HCON_00119590-00001	2.92999e-48	6.75076		HCON_00120400-00001	2.08186e-08	3.63181		HCON_00148700-00001	4.57265e-36	4.99103
HCON_00042310-00001	6.13712e-12	3.38326		HCON_00165500-00001	4.20271e-33	3.69263						HCON_00005890-00001	2.84939e-66	6.40027		HCON_00123700-00001	9.99466e-22	4.16908		HCON_00146610-00001	1.02393e-49	5.05873		HCON_00036050-00001	1.95564e-140	6.74797		HCON_00152540-00001	3.7325e-15	3.62192		HCON_00161610-00001	5.52857e-99	4.98705
HCON_00186530-00003	1.53264e-24	3.37798		HCON_00165500-00002	4.20271e-33	3.69263						HCON_00159860-00001	1.94867e-69	6.3927		HCON_00126010-00001	9.6187e-21	4.16077		HCON_00138470-00001	1.92088e-49	5.04994		HCON_00042650-00001	1.57318e-83	6.73985		HCON_00186920-00001	1.46987e-49	3.62184		HCON_00031230-00001	1.93881e-49	4.98452
HCON_00006750-00001	1.1238e-40	3.37332		HCON_00132250-00001	6.66995e-304	3.6815						HCON_00140580-00001	5.85955e-152	6.39032		HCON_00166520-00001	2.77987e-13	4.16044		HCON_00062770-00001	1.49395e-40	5.04811		HCON_00105290-00002	7.9425e-42	6.73862		HCON_00040960-00001	2.66937e-17	3.61624		HCON_00157640-00001	1.10213e-18	4.96532
HCON_00166260-00001	6.4315e-77	3.35669		HCON_00132800-00001	0.00664574	3.67776						HCON_00008170-00001	0	6.38036		HCON_00120000-00001	1.10334e-23	4.15056		HCON_00135930-00001	1.52194e-21	5.0418		HCON_00053020-00001	3.30961e-140	6.73711		HCON_00122450-00001	2.69185e-20	3.61294		HCON_00073570-00001	8.00339e-49	4.96512
HCON_00021520-00001	2.61606e-63	3.35621		HCON_00169380-00001	1.22234e-07	3.65706						HCON_00006230-00001	2.19554e-70	6.36012		HCON_00111370-00001	2.40935e-22	4.09783		HCON_00074080-00001	1.52587e-30	5.02068		HCON_00026620-00001	9.38813e-79	6.73694		HCON_00012820-00001	7.22571e-24	3.6043		HCON_00091110-00001	5.36611e-66	4.96384
HCON_00186220-00001	1.68835e-272	3.34964		HCON_00040420-00001	7.83366e-18	3.65343						HCON_00085060-00001	2.81713e-208	6.35564		HCON_00075380-00002	2.30853e-06	4.09642		HCON_00086430-00001	1.42458e-19	5.01673		HCON_00108120-00001	1.89706e-11	6.73625		HCON_00089820-00002	2.35076e-122	3.60089		HCON_00100010-00001	1.05552e-19	4.96112
HCON_00000980-00007	0.00152985	3.34954		HCON_00109740-00001	9.89114e-12	3.64831						HCON_00125730-00001	7.74278e-69	6.34916		HCON_00069670-00001	8.67963e-39	4.08011		HCON_00045730-00001	1.06227e-30	5.01564		HCON_00042660-00001	7.66177e-40	6.73567		HCON_00143010-00001	2.54758e-129	3.59951		HCON_00135930-00001	4.61883e-18	4.95761
HCON_00100400-00001	3.19682e-220	3.34763		HCON_00162310-00001	6.60163e-16	3.64415						HCON_00167770-00001	3.50334e-54	6.3475		HCON_00133830-00001	0.000733918	4.07772		HCON_00065340-00001	4.94475e-21	4.98082		HCON_00121710-00001	1.65284e-100	6.72336		HCON_00063680-00001	3.43902e-12	3.59836		HCON_00106740-00001	0.00266428	4.95217
HCON_00050860-00001	6.31699e-12	3.34687		HCON_00133390-00001	4.84063e-16	3.63686						HCON_00022410-00001	3.82529e-205	6.34634		HCON_00164840-00001	0.0037897	4.0745		HCON_00126010-00001	7.24382e-48	4.97491		HCON_00102980-00001	8.26175e-139	6.72116		HCON_00107000-00001	1.10776e-23	3.59399		HCON_00025260-00001	2.45829e-48	4.94705
HCON_00051060-00001	6.02171e-278	3.34197		HCON_00019410-00002	0.000244046	3.63005						HCON_00036220-00001	9.75314e-60	6.3429		HCON_00073890-00001	1.75298e-09	4.0732		HCON_00036250-00001	3.53293e-19	4.96972		HCON_00191590-00001	6.1124e-139	6.72111		HCON_00139640-00001	7.54033e-13	3.59245		HCON_00186750-00001	5.0546e-15	4.94697
HCON_00120880-00001	3.82245e-43	3.33981		HCON_00110020-00001	8.51353e-05	3.62798						HCON_00076160-00001	8.19029e-185	6.34177		HCON_00112420-00001	1.8199e-21	4.06972		HCON_00130740-00001	2.05297e-47	4.95973		HCON_00092040-00001	5.47836e-29	6.71698		HCON_00037952-00001	4.09303e-10	3.58989		HCON_00113100-00001	4.00354e-25	4.94066
HCON_00123570-00001	6.18492e-11	3.33534		HCON_00057610-00001	3.94142e-216	3.62335						HCON_00076160-00002	8.19029e-185	6.34177		HCON_00010240-00001	1.6266e-33	4.06826		HCON_00078190-00001	8.46763e-16	4.95815		HCON_00016810-00001	1.19358e-73	6.71531		HCON_00125560-00001	5.33561e-11	3.58903		HCON_00099960-00001	5.90257e-48	4.94029
HCON_00156790-00001	1.89861e-06	3.33003		HCON_00026650-00001	8.19651e-18	3.6195						HCON_00093760-00001	1.25056e-118	6.33826		HCON_00191000-00001	3.73976e-21	4.05889		HCON_00004710-00004	6.09993e-07	4.95499		HCON_00065010-00002	2.52937e-18	6.71137		HCON_00103960-00001	8.92043e-34	3.58608		HCON_00172680-00001	1.10349e-39	4.93939
HCON_00084500-00001	4.95945e-70	3.32889		HCON_00059300-00001	6.30629e-183	3.61157						HCON_00098700-00001	1.98535e-32	6.32496		HCON_00133080-00001	1.31301e-35	4.0533		HCON_00034955-00001	1.17799e-70	4.95004		HCON_00015650-00001	7.1288e-19	6.71108		HCON_00014390-00001	4.05564e-35	3.58582		HCON_00076000-00001	4.4667e-20	4.93372
HCON_00109260-00003	0.0001655	3.3285		HCON_00043010-00001	1.41196e-14	3.59654						HCON_00156390-00001	3.99011e-242	6.32402		HCON_00064810-00001	9.44998e-09	4.04213		HCON_00163890-00001	3.71591e-36	4.94913		HCON_00116770-00003	3.25659e-137	6.70847		HCON_00123650-00001	2.84601e-98	3.58525		HCON_00160425-00001	4.22124e-16	4.92967
HCON_00104185-00001	3.58311e-220	3.32794		HCON_00069310-00001	1.14929e-11	3.59466						HCON_00154600-00001	2.52917e-63	6.31964		HCON_00031020-00001	5.70736e-25	4.03911		HCON_00066620-00001	8.49632e-47	4.94615		HCON_00104300-00001	4.10885e-137	6.70671		HCON_00034800-00001	7.54615e-49	3.58443		HCON_00152790-00001	4.96802e-48	4.92953
HCON_00114340-00001	5.19231e-24	3.32255		HCON_00140270-00001	2.50663e-17	3.59222						HCON_00083430-00001	2.92942e-97	6.31863		HCON_00141750-00001	1.97468e-15	4.03084		HCON_00010010-00001	1.60854e-17	4.94213		HCON_00193230-00001	2.14728e-66	6.70499		HCON_00087795-00001	1.79884e-13	3.58254		HCON_00104690-00001	3.53268e-31	4.92728
HCON_00153790-00001	0.000243296	3.32206		HCON_00076310-00001	2.3027e-14	3.58701						HCON_00034955-00001	2.85205e-68	6.31066		HCON_00097660-00001	1.50558e-28	4.02887		HCON_00011850-00001	1.17389e-212	4.9293		HCON_00093420-00001	1.22759e-21	6.70379		HCON_00125650-00001	6.98053e-39	3.57651		HCON_00167620-00001	2.7233e-37	4.92706
HCON_00006970-00001	2.48847e-10	3.32019		HCON_00157900-00001	4.25447e-05	3.58519						HCON_00039200-00001	1.23698e-107	6.30922		HCON_00024870-00001	5.09826e-16	4.0255		HCON_00100650-00001	8.42905e-46	4.91363		HCON_00007500-00001	4.72631e-137	6.69948		HCON_00101920-00001	6.37996e-41	3.57212		HCON_00130740-00001	9.41113e-48	4.92431
HCON_00134890-00001	0	3.31311		HCON_00092410-00001	1.48404e-12	3.58411						HCON_00012360-00001	4.63392e-32	6.30864		HCON_00149070-00001	4.26622e-25	4.02461		HCON_00156860-00001	4.18603e-17	4.91298		HCON_00133300-00001	2.31449e-35	6.69853		HCON_00027860-00001	1.95593e-19	3.57157		HCON_00070430-00002	1.13257e-05	4.92372
HCON_00012760-00001	0.000502014	3.30943		HCON_00122170-00001	7.81296e-17	3.57817						HCON_00192420-00001	2.96463e-194	6.28683		HCON_00002710-00001	1.4626e-22	4.01134		HCON_00046380-00001	9.1054e-19	4.91217		HCON_00098880-00001	1.90683e-35	6.69638		HCON_00005510-00001	8.34419e-92	3.57067		HCON_00096550-00001	9.91716e-30	4.9205
HCON_00115940-00001	6.57363e-264	3.30843		HCON_00030634-00001	1.54638e-19	3.57235						HCON_00053830-00001	0	6.28108		HCON_00049950-00001	0.00595058	3.99		HCON_00046390-00001	9.1054e-19	4.91217		HCON_00083150-00001	6.97076e-24	6.69115		HCON_00066650-00001	2.94559e-11	3.57035		HCON_00053790-00001	2.51368e-35	4.91701
HCON_00054980-00001	5.30303e-17	3.30689		HCON_00127350-00001	7.19142e-16	3.56794						HCON_00069670-00001	4.5285e-55	6.27047		HCON_00098340-00001	3.391e-21	3.98665		HCON_00191800-00001	2.97532e-09	4.91021		HCON_00093940-00001	2.92087e-16	6.68988		HCON_00188670-00001	3.69176e-14	3.55677		HCON_00138525-00001	2.63488e-27	4.91044
HCON_00077100-00001	2.56791e-107	3.30275		HCON_00098670-00001	6.42222e-17	3.56365						HCON_00120000-00001	1.71738e-192	6.26966		HCON_00147110-00001	5.00398e-79	3.97885		HCON_00027530-00001	6.88472e-20	4.89761		HCON_00133170-00002	4.0465e-23	6.68915		HCON_00136880-00001	2.62724e-29	3.55491		HCON_00138150-00001	1.28289e-15	4.90518
HCON_00090170-00001	1.06246e-09	3.30165		HCON_00140900-00001	2.01108e-14	3.56275						HCON_00144640-00001	3.13381e-191	6.26178		HCON_00074880-00001	4.70425e-21	3.97779		HCON_00081510-00001	6.75892e-26	4.89721		HCON_00075260-00002	5.25069e-131	6.68881		HCON_00020460-00001	1.92926e-09	3.55403		HCON_00063700-00001	1.27166e-17	4.89676
HCON_00187650-00001	3.82724e-06	3.30148		HCON_00016390-00001	2.46706e-79	3.56044						HCON_00018420-00001	1.86749e-64	6.25945		HCON_00074220-00001	1.58212e-107	3.96721		HCON_00161160-00002	2.96164e-43	4.89252		HCON_00004260-00001	8.2353e-135	6.67867		HCON_00146240-00001	4.28372e-88	3.55163		HCON_00039290-00001	4.1652e-33	4.89416
HCON_00001745-00001	5.00352e-12	3.29532		HCON_00158460-00001	3.47035e-48	3.54923						HCON_00044720-00001	1.32051e-183	6.22679		HCON_00054390-00001	2.28206e-170	3.95993		HCON_00190120-00002	8.02025e-11	4.89076		HCON_00015670-00001	6.21973e-22	6.67224		HCON_00118710-00002	2.91572e-120	3.55145		HCON_00188500-00001	5.38045e-20	4.8935
HCON_00031640-00001	1.4687e-10	3.29112		HCON_00144710-00001	1.10906e-09	3.54227						HCON_00153260-00001	3.53975e-178	6.22238		HCON_00054430-00001	2.28206e-170	3.95993		HCON_00156840-00001	2.35466e-34	4.87148		HCON_00129800-00001	2.18767e-66	6.67142		HCON_00006570-00001	1.22742e-47	3.55142		HCON_00084160-00001	4.52787e-47	4.89097
HCON_00160150-00001	3.16306e-23	3.28644		HCON_00070960-00002	0.00101334	3.5406						HCON_00091110-00001	1.81428e-15	6.21149		HCON_00054970-00001	2.28206e-170	3.95993		HCON_00192650-00001	7.29282e-20	4.85845		HCON_00100030-00002	9.86419e-122	6.6681		HCON_00110350-00001	5.41944e-134	3.54717		HCON_00001300-00001	4.43945e-20	4.87654
HCON_00115210-00001	8.90201e-07	3.28316		HCON_00104910-00002	0.00413591	3.53379						HCON_00160204-00001	1.40487e-28	6.20119		HCON_00052290-00001	6.81747e-09	3.93887		HCON_00138815-00001	4.87303e-33	4.85779		HCON_00117340-00001	2.17208e-40	6.66362		HCON_00137005-00001	4.15947e-119	3.54563		HCON_00154540-00001	1.18668e-277	4.87647
HCON_00075610-00001	5.53477e-162	3.28155		HCON_00158980-00001	3.87409e-32	3.53188						HCON_00159700-00001	1.09524e-103	6.18937		HCON_00123660-00001	1.08607e-16	3.93722		HCON_00134380-00001	4.85764e-207	4.85525		HCON_00140020-00001	6.18216e-83	6.66193		HCON_00123220-00002	1.71371e-15	3.54457		HCON_00172390-00001	2.988e-20	4.87287
HCON_00083010-00001	7.51743e-06	3.27335		HCON_00061320-00001	3.24978e-12	3.51989						HCON_00079520-00001	3.50775e-22	6.18162		HCON_00164650-00001	1.12865e-15	3.93455		HCON_00157700-00001	4.188e-35	4.85082		HCON_00028070-00001	2.85847e-47	6.66188		HCON_00184390-00001	6.36247e-15	3.53859		HCON_00038430-00001	1.65599e-41	4.87212
HCON_00140140-00001	9.15748e-67	3.26531		HCON_00126310-00001	2.06195e-12	3.51832						HCON_00098605-00001	3.21881e-66	6.18037		HCON_00054380-00001	4.82375e-85	3.92876		HCON_00053580-00001	1.2827e-23	4.84955		HCON_00130140-00001	3.57306e-134	6.66155		HCON_00130050-00001	2.35937e-73	3.53444		HCON_00126220-00001	1.4572e-46	4.86649
HCON_00126170-00001	2.19838e-10	3.26361		HCON_00030320-00001	7.26992e-21	3.51606						HCON_00084560-00001	7.10671e-68	6.1727		HCON_00054420-00001	4.82375e-85	3.92876		HCON_00005950-00001	5.49e-69	4.84801		HCON_00012560-00001	4.24629e-68	6.65938		HCON_00133980-00001	2.24318e-96	3.53181		HCON_00044780-00001	8.45804e-30	4.86384
HCON_00176590-00001	8.54533e-09	3.25673		HCON_00122120-00001	1.09394e-13	3.5148						HCON_00086660-00002	3.49136e-16	6.16968		HCON_00167660-00001	2.62209e-12	3.92276		HCON_00096900-00001	0.00462616	4.83302		HCON_00104420-00001	5.7613e-42	6.65772		HCON_00036480-00001	3.21983e-11	3.52986		HCON_00185740-00001	1.04356e-10	4.85138
HCON_00003550-00001	1.62618e-12	3.25586		HCON_00128040-00001	5.18244e-16	3.50803						HCON_00142105-00001	3.04503e-174	6.16924		HCON_00083780-00001	2.23517e-11	3.92218		HCON_00161355-00001	6.7229e-35	4.81244		HCON_00036130-00001	2.63342e-66	6.65759		HCON_00027520-00001	3.45069e-12	3.52983		HCON_00038530-00001	2.67607e-29	4.85066
HCON_00010970-00001	2.47374e-197	3.25224		HCON_00026640-00001	9.97533e-16	3.48317						HCON_00005490-00001	4.00213e-77	6.16836		HCON_00135930-00001	1.46769e-24	3.91271		HCON_00134400-00001	4.36243e-94	4.81006		HCON_00125630-00001	3.85353e-55	6.65601		HCON_00172680-00003	0.00627018	3.52656		HCON_00025070-00001	3.93405e-30	4.85006
HCON_00142780-00001	3.31528e-113	3.24795		HCON_00053860-00001	4.33339e-17	3.47996						HCON_00136340-00001	3.12366e-69	6.16534		HCON_00135310-00001	1.50255e-16	3.91084		HCON_00025810-00001	1.42594e-64	4.80374		HCON_00191890-00001	5.0877e-44	6.65542		HCON_00164840-00002	0.00721498	3.52283		HCON_00116180-00001	1.90541e-16	4.8419
HCON_00035340-00001	8.17574e-145	3.24562		HCON_00076370-00001	3.17673e-05	3.47585						HCON_00048590-00001	1.36587e-174	6.16173		HCON_00007510-00001	2.84202e-19	3.90427		HCON_00183980-00001	6.88372e-26	4.78543		HCON_00102520-00002	1.62598e-133	6.65473		HCON_00022120-00001	2.40619e-46	3.52035		HCON_00127480-00001	7.67381e-75	4.82896
HCON_00122400-00001	0	3.2454		HCON_00076370-00002	3.17673e-05	3.47585						HCON_00103700-00001	1.4988e-172	6.15976		HCON_00116180-00004	0.000160143	3.89722		HCON_00023980-00001	2.10615e-16	4.78222		HCON_00147530-00001	3.30708e-46	6.6545		HCON_00119430-00001	8.49037e-12	3.51865		HCON_00140250-00001	1.87325e-45	4.82618
HCON_00187230-00001	2.78474e-41	3.24516		HCON_00186930-00002	4.35811e-05	3.47527						HCON_00046060-00001	1.95093e-172	6.12996		HCON_00135470-00002	0.00756605	3.88846		HCON_00005650-00001	3.36174e-79	4.77809		HCON_00053230-00001	9.84316e-32	6.65277		HCON_00024180-00001	8.50616e-14	3.51851		HCON_00123720-00001	3.83353e-45	4.8246
HCON_00137390-00002	2.58234e-184	3.2443		HCON_00164790-00001	4.58045e-25	3.47297						HCON_00046090-00001	1.95093e-172	6.12996		HCON_00063700-00001	1.44454e-22	3.88825		HCON_00189070-00001	1.25424e-93	4.77577		HCON_00157440-00001	2.33037e-133	6.65141		HCON_00036510-00001	1.66589e-146	3.51782		HCON_00135830-00001	5.76635e-45	4.81765
HCON_00021690-00001	4.08506e-85	3.24408		HCON_00022650-00001	9.66128e-14	3.47288						HCON_00021870-00001	4.30083e-166	6.12785		HCON_00165520-00001	2.21274e-22	3.87373		HCON_00166520-00001	7.42644e-43	4.77539		HCON_00134100-00001	6.00925e-65	6.64348		HCON_00051780-00001	3.62107e-27	3.51517		HCON_00054020-00001	5.12578e-25	4.81677
HCON_00192910-00001	1.4122e-12	3.23798		HCON_00124370-00001	1.28523e-09	3.46251						HCON_00137820-00001	1.85588e-83	6.11405		HCON_00188640-00001	2.79662e-24	3.87058		HCON_00103700-00001	1.65483e-09	4.77259		HCON_00060290-00001	4.43944e-27	6.63392		HCON_00143590-00005	0.00385121	3.51412		HCON_00130220-00001	1.83956e-99	4.81403
HCON_00189340-00001	0	3.23293		HCON_00104200-00001	3.93713e-162	3.45135						HCON_00006010-00001	2.99443e-95	6.11086		HCON_00011860-00001	1.3987e-74	3.86635		HCON_00113290-00001	1.16566e-42	4.76253		HCON_00093490-00001	2.54189e-59	6.6331		HCON_00151740-00001	4.03756e-11	3.51384		HCON_00109640-00001	8.60998e-54	4.81281
HCON_00017810-00001	1.66477e-19	3.2324		HCON_00024310-00001	1.07519e-39	3.44542						HCON_00005950-00001	6.63789e-93	6.10747		HCON_00062280-00001	3.36756e-22	3.86334		HCON_00091120-00001	1.84128e-199	4.76202		HCON_00101050-00001	9.1866e-27	6.6284		HCON_00030670-00001	1.94652e-19	3.51245		HCON_00078180-00001	8.77851e-20	4.81189
HCON_00145720-00001	4.87416e-245	3.23059		HCON_00072440-00002	0.000669	3.44465						HCON_00053370-00001	2.23601e-147	6.10542		HCON_00060670-00001	3.34194e-22	3.8572		HCON_00083780-00001	1.80666e-32	4.75548		HCON_00102155-00001	1.26224e-21	6.62475		HCON_00037240-00001	2.27689e-82	3.50568		HCON_00164720-00001	7.45605e-09	4.80777
HCON_00035475-00001	2.5776e-58	3.22628		HCON_00148950-00001	7.97922e-10	3.43383						HCON_00054350-00001	8.85524e-200	6.1022		HCON_00135820-00001	3.13744e-16	3.85633		HCON_00049840-00001	1.30918e-41	4.74665		HCON_00129370-00001	5.22655e-30	6.61878		HCON_00084030-00001	1.48314e-60	3.50346		HCON_00105220-00001	2.54011e-15	4.8038
HCON_00156795-00001	3.3122e-63	3.22318		HCON_00160040-00001	3.28594e-35	3.43158						HCON_00054400-00001	8.85524e-200	6.1022		HCON_00163890-00001	5.50695e-17	3.84681		HCON_00013270-00001	9.48751e-26	4.74557		HCON_00003610-00002	2.24543e-119	6.61798		HCON_00124380-00001	5.43134e-12	3.50007		HCON_00166520-00001	1.37656e-44	4.80288
HCON_00122870-00001	1.49137e-20	3.22163		HCON_00067670-00001	1.6856e-05	3.43097						HCON_00054440-00001	8.85524e-200	6.1022		HCON_00024970-00001	2.89836e-13	3.84599		HCON_00091110-00001	8.16065e-61	4.73717		HCON_00108610-00003	7.20761e-129	6.61445		HCON_00124060-00001	6.51649e-10	3.49924		HCON_00023990-00001	6.17657e-45	4.80182
HCON_00126550-00001	4.08622e-144	3.22127		HCON_00188140-00001	4.44501e-129	3.42919						HCON_00065600-00002	0	6.09016		HCON_00083440-00001	1.61861e-85	3.83885		HCON_00017340-00002	2.11507e-38	4.73678		HCON_00007600-00001	1.5132e-34	6.6115		HCON_00099212-00001	0.00666628	3.49459		HCON_00071570-00001	2.22794e-44	4.79922
HCON_00037070-00001	3.92365e-133	3.21297		HCON_00037720-00001	1.3189e-14	3.40515						HCON_00037280-00001	1.21268e-17	6.08439		HCON_00146800-00001	7.65223e-12	3.83723		HCON_00007272-00001	7.0748e-73	4.73248		HCON_00058870-00001	1.16135e-63	6.61022		HCON_00063450-00004	0.0077703	3.48803		HCON_00092080-00001	1.44462e-23	4.79243
HCON_00007010-00001	7.90775e-09	3.21244		HCON_00192440-00001	1.48333e-05	3.39778						HCON_00091128-00001	2.67814e-29	6.08431		HCON_00125020-00001	8.08127e-18	3.83361		HCON_00061740-00001	3.06177e-27	4.72979		HCON_00025440-00001	2.94329e-10	6.60896		HCON_00099710-00001	2.75484e-28	3.48497		HCON_00050260-00001	8.45477e-31	4.79192
HCON_00059870-00001	3.86505e-10	3.20897		HCON_00124400-00001	2.047e-14	3.39587						HCON_00156400-00001	2.95291e-66	6.07438		HCON_00130220-00001	9.11061e-105	3.83221		HCON_00136400-00001	6.40302e-17	4.72243		HCON_00065040-00001	1.35634e-67	6.60785		HCON_00091730-00002	2.30954e-31	3.48206		HCON_00117900-00001	2.03203e-23	4.78665
HCON_00130290-00001	2.45111e-273	3.20657		HCON_00140910-00001	2.01108e-14	3.39196						HCON_00156850-00001	7.01172e-160	6.07424		HCON_00074860-00001	1.51087e-15	3.82839		HCON_00042210-00001	1.50907e-27	4.72125		HCON_00044920-00001	1.07467e-129	6.6032		HCON_00006190-00001	9.65341e-120	3.47801		HCON_00035790-00001	1.29843e-13	4.78484
HCON_00141240-00001	7.43444e-30	3.20619		HCON_00148190-00001	6.00425e-06	3.38328						HCON_00052800-00001	1.40821e-56	6.07188		HCON_00090850-00001	6.48467e-15	3.82681		HCON_00021910-00001	2.52773e-41	4.72061		HCON_00036110-00001	1.56038e-56	6.60232		HCON_00152220-00001	4.65563e-30	3.46378		HCON_00094690-00001	2.04268e-15	4.78482
HCON_00067330-00001	3.07647e-195	3.20177		HCON_00027010-00001	1.47649e-14	3.37816						HCON_00005380-00001	0	6.06202		HCON_00166030-00001	1.59306e-29	3.82666		HCON_00113100-00001	2.02597e-24	4.71719		HCON_00108530-00001	3.11523e-128	6.58788		HCON_00154800-00001	3.14781e-42	3.46156		HCON_00056730-00001	2.19199e-33	4.78027
HCON_00180470-00001	7.69732e-08	3.19571		HCON_00164290-00002	9.01218e-07	3.37153						HCON_00147110-00001	2.08268e-79	6.05249		HCON_00157150-00001	2.04109e-22	3.8232		HCON_00031020-00001	1.80968e-27	4.71709		HCON_00065310-00001	2.38785e-31	6.57277		HCON_00062700-00001	1.77734e-12	3.46149		HCON_00103220-00001	3.16712e-44	4.77374
HCON_00118560-00001	3.11528e-09	3.19442		HCON_00035530-00001	5.2786e-06	3.37102						HCON_00184960-00001	3.02349e-19	6.05239		HCON_00166930-00001	0.000272689	3.82125		HCON_00060250-00001	8.54063e-34	4.68361		HCON_00060860-00001	2.92775e-60	6.57239		HCON_00153500-00001	1.56e-101	3.46123		HCON_00074220-00001	6.68547e-10	4.77229
HCON_00097860-00001	2.19043e-09	3.18617		HCON_00122130-00001	1.99247e-14	3.3706						HCON_00044250-00001	6.70637e-154	6.04703		HCON_00136240-00001	5.10293e-19	3.81774		HCON_00186740-00001	5.27651e-31	4.67121		HCON_00067770-00001	1.04353e-19	6.57076		HCON_00075270-00001	8.14634e-06	3.45969		HCON_00138470-00001	6.17717e-44	4.77103
HCON_00094680-00001	6.30691e-95	3.17392		HCON_00038080-00001	3.21772e-18	3.3637						HCON_00127160-00001	1.2905e-54	6.02628		HCON_00104210-00001	1.20596e-21	3.81725		HCON_00010350-00001	7.91261e-24	4.67041		HCON_00093850-00001	3.96958e-60	6.56659		HCON_00158170-00001	4.37913e-19	3.45751		HCON_00099060-00001	5.19841e-11	4.76659
HCON_00111570-00001	1.4302e-17	3.17367		HCON_00038080-00002	3.21772e-18	3.3637						HCON_00137350-00001	8.26756e-60	6.02404		HCON_00046410-00001	4.23727e-30	3.81559		HCON_00187870-00001	2.40605e-43	4.66891		HCON_00141370-00001	4.14875e-79	6.56461		HCON_00189040-00001	2.36842e-11	3.45417		HCON_00128740-00001	6.17641e-44	4.76642
HCON_00172340-00002	4.45497e-06	3.1715		HCON_00098640-00001	1.39393e-13	3.36142						HCON_00154070-00001	1.62656e-59	6.00799		HCON_00128740-00001	1.27149e-21	3.81257		HCON_00098560-00001	4.51856e-41	4.66765		HCON_00054515-00001	1.80513e-62	6.55927		HCON_00128360-00001	9.823e-50	3.45305		HCON_00125000-00001	4.0315e-30	4.76146
HCON_00172340-00005	4.45497e-06	3.1715		HCON_00159990-00001	1.21903e-155	3.35412						HCON_00117000-00002	3.62903e-07	6.00084		HCON_00163940-00001	1.57228e-17	3.80141		HCON_00044535-00001	3.07865e-40	4.66429		HCON_00012030-00001	2.9201e-63	6.55801		HCON_00091400-00001	1.55255e-25	3.44806		HCON_00014460-00001	1.43779e-26	4.75958
HCON_00107490-00001	1.18511e-11	3.16708		HCON_00034740-00001	4.60709e-14	3.35175						HCON_00055450-00001	1.11497e-151	5.99871		HCON_00165630-00001	6.88524e-53	3.79388		HCON_00062810-00001	9.25856e-09	4.66322		HCON_00130130-00001	1.06116e-125	6.55482		HCON_00040980-00001	1.30086e-74	3.44378		HCON_00014970-00001	2.53223e-24	4.75394
HCON_00001750-00001	2.43364e-22	3.16606		HCON_00040910-00001	7.06752e-14	3.34926						HCON_00055460-00001	1.11497e-151	5.99871		HCON_00042410-00001	8.53302e-61	3.78867		HCON_00043650-00001	9.30914e-47	4.65622		HCON_00119290-00003	2.73179e-119	6.55256		HCON_00137590-00001	7.42915e-22	3.44369		HCON_00063010-00001	2.79209e-43	4.74934
HCON_00082070-00001	1.03991e-10	3.16459		HCON_00143130-00001	8.37835e-14	3.34616						HCON_00156270-00001	2.91968e-62	5.99082		HCON_00066620-00001	3.41332e-11	3.78864		HCON_00043680-00001	1.1381e-30	4.65451		HCON_00138140-00001	9.93454e-59	6.5524		HCON_00005930-00001	2.70658e-86	3.44179		HCON_00044330-00001	5.81914e-22	4.74608
HCON_00053550-00001	0	3.16381		HCON_00069320-00001	7.25486e-16	3.34526						HCON_00138170-00002	3.63661e-95	5.9811		HCON_00064820-00001	1.37545e-57	3.77986		HCON_00064810-00001	1.45272e-25	4.65121		HCON_00032570-00003	6.5137e-116	6.54957		HCON_00061320-00001	8.76452e-101	3.4398		HCON_00018690-00001	6.58215e-14	4.74598
HCON_00165570-00001	3.95809e-222	3.16141		HCON_00089630-00001	4.27175e-238	3.33765						HCON_00093220-00001	4.40303e-93	5.97364		HCON_00152560-00001	5.57164e-19	3.77896		HCON_00105340-00002	1.07594e-39	4.65097		HCON_00076280-00001	3.78917e-46	6.5481		HCON_00035000-00001	1.88371e-75	3.43883		HCON_00061510-00001	9.21905e-19	4.74499
HCON_00164730-00001	9.80132e-105	3.15821		HCON_00081160-00001	1.63297e-21	3.33687						HCON_00046380-00001	2.85534e-47	5.97338		HCON_00044720-00001	2.211e-28	3.76662		HCON_00085130-00001	2.80081e-12	4.64883		HCON_00134160-00001	2.51525e-81	6.54211		HCON_00027850-00001	1.00296e-141	3.43874		HCON_00117650-00001	2.27933e-23	4.74198
HCON_00167070-00001	5.43339e-237	3.15817		HCON_00128280-00001	7.19807e-14	3.33251						HCON_00046390-00001	2.85534e-47	5.97338		HCON_00005650-00001	4.82306e-79	3.76441		HCON_00156790-00001	1.11588e-39	4.64819		HCON_00134160-00002	2.51525e-81	6.54211		HCON_00128180-00001	2.67994e-15	3.43871		HCON_00135250-00001	8.96063e-29	4.73584
HCON_00120210-00001	2.82585e-09	3.15791		HCON_00109300-00001	2.81451e-148	3.32726						HCON_00064820-00001	3.92427e-56	5.97088		HCON_00156860-00001	9.82833e-13	3.76136		HCON_00016480-00001	3.853e-54	4.64402		HCON_00107040-00001	3.07294e-26	6.53152		HCON_00188260-00001	1.15865e-133	3.43287		HCON_00051410-00001	1.17313e-28	4.73321
HCON_00107730-00001	2.4232e-17	3.15713		HCON_00159520-00001	1.64738e-13	3.32183						HCON_00005980-00001	5.26922e-237	5.96854		HCON_00000570-00002	0.00183859	3.7594		HCON_00089040-00001	0.000240283	4.6407		HCON_00037705-00001	1.15684e-63	6.52377		HCON_00057760-00001	1.44763e-12	3.43234		HCON_00059530-00001	1.72987e-18	4.73274
HCON_00155060-00001	4.27301e-93	3.15522		HCON_00074200-00001	7.81856e-07	3.31187						HCON_00096650-00001	1.35769e-26	5.96243		HCON_00022720-00001	6.06972e-50	3.7591		HCON_00186560-00001	3.06766e-16	4.63464		HCON_00012730-00001	1.02389e-93	6.51436		HCON_00185570-00001	7.27853e-79	3.43189		HCON_00078640-00001	4.35579e-43	4.73258
HCON_00176950-00001	7.52029e-10	3.15457		HCON_00088480-00001	7.63752e-12	3.30754						HCON_00100800-00001	1.05272e-63	5.96093		HCON_00035970-00003	2.22012e-05	3.75222		HCON_00066650-00001	2.79682e-75	4.63248		HCON_00103430-00001	3.43408e-59	6.51385		HCON_00139380-00001	5.71585e-52	3.43159		HCON_00009880-00001	4.88842e-43	4.72701
HCON_00192070-00002	1.15339e-09	3.15396		HCON_00046200-00002	2.09517e-10	3.30702						HCON_00022120-00001	1.17988e-26	5.94795		HCON_00116370-00001	3.31282e-213	3.7478		HCON_00023970-00001	5.75223e-26	4.63094		HCON_00115900-00002	6.71378e-81	6.50663		HCON_00120550-00001	1.70237e-38	3.42667		HCON_00019190-00001	1.32125e-42	4.71888
HCON_00183950-00001	7.07135e-14	3.15314		HCON_00085270-00001	1.73417e-07	3.30484						HCON_00001830-00002	8.27004e-09	5.94627		HCON_00050660-00001	1.39405e-19	3.74634		HCON_00084890-00002	3.77905e-08	4.62444		HCON_00089160-00001	9.22504e-64	6.50152		HCON_00191480-00001	2.37211e-22	3.4197		HCON_00185350-00001	9.80477e-32	4.71873
HCON_00189060-00001	2.94548e-18	3.14596		HCON_00128290-00001	4.40205e-12	3.30441						HCON_00054020-00001	2.26602e-138	5.94279		HCON_00027530-00001	6.93915e-25	3.74498		HCON_00044530-00001	1.00152e-39	4.62095		HCON_00030700-00001	1.37981e-59	6.50114		HCON_00189390-00001	2.40321e-21	3.41911		HCON_00098070-00001	5.01533e-28	4.71643
HCON_00077180-00001	1.00865e-10	3.14491		HCON_00063030-00001	1.24813e-09	3.30367						HCON_00193820-00001	7.61419e-55	5.94208		HCON_00190960-00001	7.65992e-18	3.7434		HCON_00120640-00001	4.84647e-39	4.61985		HCON_00108128-00001	9.16239e-14	6.4993		HCON_00125980-00001	1.95178e-10	3.41907		HCON_00048750-00001	2.13827e-42	4.7159
HCON_00034820-00001	2.27595e-14	3.14402		HCON_00066320-00001	3.68658e-11	3.29823						HCON_00078180-00001	3.91077e-28	5.93796		HCON_00185590-00001	1.34743e-09	3.74334		HCON_00093890-00001	9.41794e-39	4.61889		HCON_00137440-00002	6.19842e-121	6.49813		HCON_00052210-00001	2.89225e-40	3.41601		HCON_00030840-00001	1.42122e-28	4.71515
HCON_00100840-00001	2.58557e-64	3.14339		HCON_00164280-00001	3.99786e-13	3.29468						HCON_00006210-00001	5.55615e-165	5.93479		HCON_00151660-00001	8.41544e-20	3.73793		HCON_00168340-00001	3.08916e-30	4.61755		HCON_00030350-00001	1.31873e-60	6.48368		HCON_00012970-00001	3.00572e-21	3.41413		HCON_00017720-00001	1.10925e-42	4.71422
HCON_00110780-00001	2.70199e-48	3.13729		HCON_00005480-00001	0.000359587	3.27959						HCON_00160225-00001	9.87729e-139	5.9321		HCON_00152210-00001	8.00193e-07	3.73102		HCON_00073550-00001	3.4277e-14	4.60779		HCON_00141525-00001	4.43289e-62	6.48317		HCON_00084600-00001	7.2428e-117	3.41412		HCON_00115890-00001	1.77732e-14	4.71366
HCON_00082640-00001	2.31057e-293	3.13317		HCON_00158455-00001	6.4454e-13	3.27507						HCON_00152430-00001	7.6074e-137	5.92087		HCON_00075660-00001	3.82262e-19	3.7304		HCON_00038600-00001	2.6492e-33	4.6048		HCON_00157090-00001	3.11881e-17	6.48311		HCON_00144860-00002	3.99798e-38	3.4125		HCON_00162220-00001	1.32116e-25	4.7119
HCON_00141740-00001	1.93704e-21	3.13156		HCON_00040360-00001	4.98727e-13	3.27231						HCON_00005640-00001	5.98664e-60	5.90909		HCON_00019570-00002	0.00562264	3.72326		HCON_00063540-00001	7.39598e-48	4.60045		HCON_00054850-00003	7.09421e-61	6.48183		HCON_00122210-00001	3.7799e-09	3.41076		HCON_00161880-00001	5.44861e-42	4.70879
HCON_00124010-00001	0.00011702	3.13084		HCON_00120870-00001	3.27885e-07	3.2647						HCON_00006930-00001	0	5.905		HCON_00056840-00001	2.94613e-17	3.71501		HCON_00019450-00001	4.33783e-23	4.5989		HCON_00085000-00002	1.00484e-119	6.48068		HCON_00129300-00001	1.05352e-116	3.40316		HCON_00084430-00001	8.60172e-24	4.70845
HCON_00106330-00001	1.99537e-198	3.12733		HCON_00092410-00002	3.41495e-10	3.26014						HCON_00050580-00001	3.62873e-89	5.89766		HCON_00136090-00001	2.57127e-17	3.71411		HCON_00114090-00001	2.08675e-38	4.59164		HCON_00041550-00001	1.43374e-80	6.47921		HCON_00087520-00001	1.71113e-57	3.39772		HCON_00187110-00001	1.52739e-193	4.70757
HCON_00158810-00001	6.33847e-30	3.12553		HCON_00126120-00001	5.89247e-11	3.24777						HCON_00046110-00001	9.43734e-133	5.88512		HCON_00064610-00001	3.21442e-15	3.71306		HCON_00135250-00001	2.38506e-28	4.58636		HCON_00118570-00001	3.6356e-14	6.47795		HCON_00086110-00001	2.87175e-94	3.39759		HCON_00004530-00001	4.02835e-42	4.70569
HCON_00184680-00001	0	3.1224		HCON_00067980-00001	2.95079e-13	3.24463						HCON_00126620-00001	4.7896e-28	5.87992		HCON_00118770-00001	4.40697e-16	3.70916		HCON_00135310-00001	7.35101e-15	4.58223		HCON_00084940-00001	5.74065e-93	6.47759		HCON_00165300-00002	4.85881e-14	3.39369		HCON_00076710-00002	5.77932e-05	4.70535
HCON_00081210-00001	2.89608e-33	3.12181		HCON_00096650-00002	1.57435e-11	3.24446						HCON_00005510-00001	4.28274e-130	5.8797		HCON_00042210-00001	5.26626e-32	3.70756		HCON_00134240-00001	5.02884e-12	4.58183		HCON_00099890-00001	4.46826e-57	6.4775		HCON_00011190-00002	3.54959e-58	3.39329		HCON_00041990-00001	3.34372e-13	4.70456
HCON_00109830-00001	2.51786e-10	3.1176		HCON_00137520-00001	5.21645e-06	3.23816						HCON_00105020-00001	1.45494e-55	5.87924		HCON_00127720-00001	7.35263e-55	3.70561		HCON_00128140-00001	4.55355e-54	4.58147		HCON_00076020-00001	2.45424e-30	6.47432		HCON_00023950-00001	1.36394e-61	3.39154		HCON_00187960-00001	6.16912e-15	4.69811
HCON_00036480-00001	1.90403e-149	3.11716		HCON_00146200-00001	2.39594e-11	3.23734						HCON_00141275-00001	2.41387e-131	5.874		HCON_00119430-00001	6.59255e-63	3.69779		HCON_00168470-00001	1.71887e-25	4.58012		HCON_00006480-00001	5.47109e-28	6.47373		HCON_00123300-00001	2.11211e-24	3.38718		HCON_00129680-00001	2.63422e-42	4.69508
HCON_00145160-00001	1.40543e-110	3.11238		HCON_00030632-00001	6.74826e-07	3.22431						HCON_00136390-00001	4.90391e-49	5.87039		HCON_00134800-00001	1.19314e-16	3.68845		HCON_00048500-00001	3.42937e-106	4.5729		HCON_00018130-00001	4.99841e-39	6.47237		HCON_00121320-00001	3.91147e-76	3.38465		HCON_00133570-00001	4.85133e-24	4.69177
HCON_00129320-00001	4.96467e-17	3.10962		HCON_00062170-00001	1.22595e-12	3.21908						HCON_00085020-00001	1.11733e-96	5.8588		HCON_00048500-00001	5.70261e-152	3.68333		HCON_00039300-00001	4.17662e-13	4.56967		HCON_00153450-00002	4.71685e-114	6.46304		HCON_00093370-00001	4.31798e-06	3.38308		HCON_00147760-00001	1.73677e-30	4.68988
HCON_00194260-00001	3.41061e-125	3.1091		HCON_00034670-00001	1.58517e-168	3.21395						HCON_00177990-00001	7.46476e-62	5.8556		HCON_00131780-00001	4.41809e-45	3.6702		HCON_00163360-00001	4.17606e-164	4.56834		HCON_00066940-00001	1.52907e-55	6.46288		HCON_00085850-00001	2.39022e-09	3.38278		HCON_00158280-00001	8.6653e-18	4.68548
HCON_00070620-00001	7.80772e-30	3.10697		HCON_00136520-00001	0.000537502	3.21013						HCON_00184680-00001	0	5.84882		HCON_00000570-00001	4.63842e-45	3.66358		HCON_00116180-00004	5.06013e-05	4.56545		HCON_00032570-00002	1.62029e-41	6.46248		HCON_00005840-00001	3.20473e-121	3.37923		HCON_00105280-00001	1.4902e-08	4.68426
HCON_00066430-00001	1.3005e-123	3.10644		HCON_00016620-00001	3.36282e-45	3.20858						HCON_00079630-00001	1.80896e-64	5.84672		HCON_00010200-00001	2.68069e-16	3.65862		HCON_00007420-00001	1.03485e-15	4.56506		HCON_00084180-00001	5.97346e-62	6.46112		HCON_00132800-00001	6.62545e-29	3.3763		HCON_00055880-00001	6.23305e-26	4.68049
HCON_00123330-00001	4.8956e-14	3.10484		HCON_00129500-00001	5.13807e-10	3.20838						HCON_00052190-00002	5.11824e-05	5.84375		HCON_00127160-00001	4.0289e-30	3.65755		HCON_00136230-00001	9.26448e-37	4.56186		HCON_00194220-00001	5.72174e-59	6.45939		HCON_00117700-00002	0.0049792	3.37523		HCON_00107150-00001	8.55769e-28	4.6741
HCON_00124000-00001	3.03961e-53	3.10037		HCON_00131410-00002	5.4741e-05	3.19618						HCON_00097660-00001	1.03189e-42	5.83752		HCON_00054350-00001	9.98076e-72	3.65327		HCON_00052820-00001	9.77383e-38	4.55851		HCON_00132800-00003	1.02977e-114	6.45046		HCON_00066430-00001	1.48192e-37	3.36852		HCON_00045730-00001	7.25319e-24	4.6729
HCON_00024390-00001	1.12842e-123	3.09424		HCON_00126340-00001	5.81886e-12	3.18474						HCON_00146840-00001	7.54101e-53	5.81609		HCON_00054400-00001	9.98076e-72	3.65327		HCON_00115950-00001	6.77823e-19	4.54542		HCON_00191560-00002	2.39335e-43	6.44816		HCON_00124600-00001	2.06845e-77	3.36844		HCON_00057050-00001	3.33342e-28	4.67018
HCON_00074630-00001	1.59281e-13	3.0926		HCON_00034685-00001	6.07085e-12	3.18001						HCON_00139260-00001	7.44244e-123	5.81081		HCON_00054440-00001	9.98076e-72	3.65327		HCON_00138655-00001	1.76766e-37	4.54451		HCON_00028200-00001	7.58609e-37	6.44619		HCON_00166710-00001	5.0282e-17	3.36495		HCON_00116770-00003	3.73872e-20	4.66074
HCON_00034810-00001	1.14927e-19	3.09169		HCON_00034694-00001	8.75187e-12	3.17289						HCON_00134360-00001	2.26404e-27	5.80829		HCON_00058830-00001	3.79845e-13	3.65261		HCON_00008290-00001	7.77613e-27	4.54297		HCON_00149130-00001	5.57148e-62	6.44151		HCON_00095000-00001	3.52186e-10	3.35596		HCON_00148950-00001	1.84927e-30	4.65853
HCON_00074880-00001	2.36222e-51	3.0901		HCON_00095710-00001	3.87929e-36	3.16663						HCON_00188360-00001	2.50154e-57	5.80753		HCON_00043540-00001	1.51564e-14	3.64765		HCON_00007950-00001	3.07747e-35	4.53438		HCON_00100040-00001	3.3769e-21	6.4399		HCON_00095630-00001	4.64909e-09	3.35372		HCON_00112360-00001	2.60646e-41	4.65848
HCON_00164220-00001	8.60658e-73	3.08976		HCON_00115860-00001	1.75939e-79	3.15459						HCON_00131440-00001	2.24627e-237	5.80284		HCON_00027860-00001	1.14347e-109	3.64342		HCON_00034950-00001	1.11769e-38	4.52656		HCON_00142640-00001	1.4279e-40	6.43614		HCON_00133750-00001	4.86197e-16	3.34907		HCON_00016480-00001	2.91336e-52	4.65838
HCON_00020410-00001	1.07299e-15	3.08811		HCON_00153420-00001	0.00247406	3.15042						HCON_00090340-00001	6.72254e-15	5.79861		HCON_00032930-00001	1.86515e-18	3.64186		HCON_00007510-00001	1.52803e-11	4.52024		HCON_00142640-00002	1.4279e-40	6.43614		HCON_00153230-00001	8.35237e-130	3.34682		HCON_00051840-00001	4.13749e-41	4.65595
HCON_00139070-00001	7.79871e-16	3.0784		HCON_00168420-00001	1.29499e-157	3.14882						HCON_00142300-00001	1.63856e-23	5.79861		HCON_00085950-00001	8.05855e-18	3.63916		HCON_00001750-00001	4.60218e-16	4.51993		HCON_00132770-00001	9.71103e-17	6.43446		HCON_00117320-00001	3.0206e-55	3.34571		HCON_00083780-00001	4.26801e-30	4.65461
HCON_00026150-00001	8.10887e-73	3.0766		HCON_00098650-00001	7.01877e-07	3.14627						HCON_00186700-00001	1.2323e-49	5.79768		HCON_00193270-00001	4.10003e-14	3.63593		HCON_00044720-00001	9.31204e-26	4.51747		HCON_00149870-00001	6.29036e-115	6.43312		HCON_00048870-00001	2.69904e-29	3.34552		HCON_00030825-00001	4.28988e-88	4.64626
HCON_00026770-00001	0	3.07629		HCON_00193730-00001	8.85824e-48	3.14596						HCON_00105050-00001	1.81967e-26	5.79732		HCON_00085940-00001	6.51084e-18	3.63045		HCON_00027490-00001	8.41121e-27	4.51264		HCON_00098790-00001	7.87993e-18	6.43182		HCON_00037860-00001	1.84164e-42	3.34139		HCON_00046670-00001	4.70654e-30	4.64164
HCON_00153640-00001	1.42284e-120	3.07507		HCON_00005930-00001	6.20193e-09	3.14213						HCON_00097960-00001	1.15088e-120	5.79727		HCON_00038600-00001	1.96716e-58	3.62888		HCON_00098320-00001	5.67095e-18	4.51064		HCON_00010290-00001	3.84901e-21	6.42621		HCON_00145590-00001	2.38668e-41	3.34022		HCON_00083720-00001	1.25035e-30	4.64021
HCON_00132870-00001	2.56035e-86	3.06604		HCON_00134390-00001	0.00331706	3.1417						HCON_00138960-00001	1.25215e-24	5.78998		HCON_00074080-00001	8.52226e-50	3.62518		HCON_00158280-00001	2.83642e-18	4.5098		HCON_00007250-00001	1.39339e-31	6.4243		HCON_00188480-00001	1.25192e-09	3.33909		HCON_00098060-00001	3.53719e-79	4.63862
HCON_00013270-00001	6.90194e-51	3.06531		HCON_00047000-00003	0.00160345	3.13627						HCON_00135060-00001	0	5.78848		HCON_00078070-00001	6.49758e-18	3.62358		HCON_00135420-00001	6.10697e-20	4.50834		HCON_00123270-00001	5.95067e-60	6.41211		HCON_00083950-00001	1.29279e-31	3.3367		HCON_00058830-00001	1.69291e-23	4.63834
HCON_00176830-00001	2.24743e-08	3.06531		HCON_00067830-00001	6.65298e-41	3.13482						HCON_00027540-00001	1.01747e-119	5.78779		HCON_00023320-00001	9.89998e-16	3.62268		HCON_00125150-00001	1.6986e-20	4.50369		HCON_00072970-00001	2.92812e-50	6.40297		HCON_00125830-00001	9.58388e-49	3.33606		HCON_00008500-00001	2.70945e-13	4.63799
HCON_00023210-00001	2.03294e-56	3.05797		HCON_00037670-00001	1.3039e-06	3.1159						HCON_00135140-00001	6.85899e-55	5.78771		HCON_00098330-00001	7.23755e-16	3.62173		HCON_00155560-00001	1.06503e-27	4.50157		HCON_00142710-00002	8.03761e-62	6.39695		HCON_00005670-00003	5.0359e-11	3.33203		HCON_00162938-00001	9.36397e-24	4.63693
HCON_00074080-00001	6.53254e-261	3.05623		HCON_00127880-00001	2.10647e-11	3.11465						HCON_00189920-00001	2.00727e-115	5.78544		HCON_00112990-00001	5.96526e-212	3.61817		HCON_00003660-00001	5.15661e-09	4.49357		HCON_00013130-00001	2.68181e-79	6.39663		HCON_00189060-00001	1.32672e-13	3.33176		HCON_00113360-00001	2.44079e-09	4.63675
HCON_00100070-00001	1.59966e-32	3.05266		HCON_00165060-00001	5.61444e-06	3.11394						HCON_00140140-00001	0	5.77803		HCON_00108640-00001	6.6274e-14	3.60977		HCON_00036710-00003	8.43914e-16	4.49341		HCON_00098820-00001	1.36631e-114	6.39585		HCON_00167500-00001	1.1787e-62	3.33083		HCON_00193050-00003	4.57372e-22	4.63557
HCON_00161120-00001	1.29272e-29	3.0508		HCON_00003540-00001	9.99907e-10	3.11248						HCON_00172680-00002	2.60721e-37	5.77564		HCON_00081390-00001	1.0444e-94	3.60607		HCON_00151480-00001	1.09461e-05	4.48813		HCON_00098500-00001	1.86704e-27	6.38735		HCON_00035520-00001	3.14686e-11	3.33049		HCON_00081680-00001	2.34721e-18	4.63277
HCON_00002730-00001	7.98092e-46	3.05078		HCON_00043060-00001	1.52921e-08	3.1071						HCON_00172950-00002	4.49212e-10	5.76476		HCON_00070440-00002	0.00261584	3.59834		HCON_00187990-00001	1.48266e-26	4.48777		HCON_00013210-00001	9.71949e-77	6.38713		HCON_00156380-00001	5.95847e-33	3.33046		HCON_00123970-00001	2.6147e-40	4.63129
HCON_00166800-00001	2.44067e-210	3.04949		HCON_00025650-00001	5.48101e-10	3.10677						HCON_00138380-00001	7.04297e-128	5.76439		HCON_00137960-00001	0.000118773	3.59356		HCON_00045300-00001	2.39747e-67	4.48471		HCON_00089900-00001	3.38166e-65	6.38539		HCON_00156380-00002	5.95847e-33	3.33046		HCON_00022680-00001	4.06797e-27	4.63109
HCON_00151080-00001	4.04903e-23	3.04882		HCON_00140930-00001	2.31888e-11	3.1019						HCON_00036240-00001	9.62358e-59	5.76428		HCON_00132250-00001	1.65601e-87	3.58682		HCON_00132240-00001	2.69775e-208	4.48419		HCON_00015000-00001	4.51822e-55	6.38537		HCON_00062410-00001	1.41355e-17	3.32924		HCON_00150210-00001	1.79805e-29	4.62871
HCON_00039290-00001	1.69835e-75	3.04746		HCON_00122200-00001	2.16208e-11	3.09962						HCON_00008275-00001	5.45533e-118	5.76381		HCON_00042880-00001	4.14824e-14	3.58153		HCON_00029050-00001	2.57437e-74	4.48406		HCON_00158850-00002	2.53947e-60	6.38514		HCON_00136300-00002	1.00865e-08	3.32693		HCON_00119280-00001	7.09873e-37	4.62688
HCON_00050820-00001	7.59468e-09	3.04258		HCON_00164440-00001	6.28843e-08	3.09735						HCON_00113260-00001	2.51423e-55	5.75743		HCON_00111150-00001	6.44327e-50	3.57948		HCON_00082920-00001	1.71661e-34	4.48137		HCON_00129510-00001	1.67062e-56	6.38402		HCON_00047830-00002	1.77193e-21	3.32616		HCON_00059780-00001	2.91679e-23	4.62595
HCON_00097810-00001	2.97343e-14	3.04028		HCON_00122340-00001	3.38422e-11	3.09628						HCON_00047830-00002	2.03524e-203	5.75465		HCON_00188200-00001	1.15793e-14	3.57664		HCON_00104790-00001	4.85797e-25	4.47379		HCON_00107010-00001	4.71071e-60	6.38096		HCON_00151190-00001	3.64546e-80	3.32123		HCON_00021340-00001	2.63391e-15	4.62479
HCON_00156320-00001	2.22277e-49	3.039		HCON_00055050-00001	0.000765381	3.08961						HCON_00186530-00003	3.64682e-128	5.75071		HCON_00127150-00001	2.15091e-15	3.57313		HCON_00130220-00001	4.34804e-79	4.47154		HCON_00099498-00001	2.97387e-27	6.3785		HCON_00037790-00001	2.19107e-11	3.31712		HCON_00058460-00001	4.0529e-19	4.62397
HCON_00117660-00001	0	3.03518		HCON_00067830-00002	1.26323e-20	3.0864						HCON_00091125-00001	4.36715e-46	5.74425		HCON_00047400-00001	1.20468e-06	3.57141		HCON_00054020-00001	1.39147e-22	4.46835		HCON_00021570-00001	5.15138e-113	6.37545		HCON_00157190-00001	2.54758e-129	3.31688		HCON_00189910-00001	2.05134e-151	4.61946
HCON_00074350-00001	4.21082e-42	3.03351		HCON_00102028-00001	1.50061e-07	3.08447						HCON_00098720-00001	4.45061e-115	5.74271		HCON_00125000-00001	1.07619e-09	3.57069		HCON_00027860-00001	7.92744e-52	4.46652		HCON_00019340-00001	1.49019e-36	6.37149		HCON_00134510-00001	3.43527e-27	3.31456		HCON_00190510-00001	1.87086e-40	4.61834
HCON_00093220-00001	2.5781e-08	3.0334		HCON_00150880-00001	1.57958e-38	3.08209						HCON_00005910-00001	1.55102e-69	5.73993		HCON_00129150-00001	1.04985e-57	3.56981		HCON_00024970-00001	2.01565e-26	4.46382		HCON_00139050-00001	1.19112e-112	6.36755		HCON_00066000-00002	5.96042e-43	3.31311		HCON_00062320-00001	2.30541e-40	4.61738
HCON_00101660-00001	8.95812e-07	3.03246		HCON_00042850-00001	3.59312e-11	3.07973						HCON_00011680-00001	6.39098e-115	5.73739		HCON_00008520-00001	4.32593e-26	3.56297		HCON_00181490-00001	1.55904e-45	4.45641		HCON_00108590-00001	1.66682e-38	6.36629		HCON_00166630-00001	1.58443e-25	3.31212		HCON_00044050-00002	9.26858e-24	4.61569
HCON_00160760-00001	1.88659e-08	3.03036		HCON_00120340-00001	7.65751e-11	3.06839						HCON_00143590-00005	4.22289e-39	5.72277		HCON_00047020-00003	0.00722425	3.55509		HCON_00193270-00001	4.78918e-36	4.45544		HCON_00093680-00001	4.29754e-60	6.36209		HCON_00126490-00001	1.54453e-35	3.30784		HCON_00166700-00001	1.28762e-28	4.61484
HCON_00100760-00001	7.62096e-23	3.02994		HCON_00036730-00001	4.93481e-11	3.06561						HCON_00161290-00001	1.13107e-111	5.71737		HCON_00138380-00001	5.69012e-152	3.54885		HCON_00050660-00001	1.52457e-11	4.44852		HCON_00037990-00001	3.19937e-47	6.3521		HCON_00001840-00004	5.23081e-09	3.30718		HCON_00185590-00001	3.55479e-22	4.60876
HCON_00100780-00001	4.67133e-47	3.02937		HCON_00073240-00001	3.42709e-07	3.06524						HCON_00035210-00001	4.37033e-110	5.71259		HCON_00027760-00001	1.25489e-29	3.54534		HCON_00139260-00001	4.03587e-19	4.44532		HCON_00016695-00001	5.58121e-53	6.3518		HCON_00093255-00001	8.10153e-89	3.30661		HCON_00115220-00001	1.8919e-24	4.60667
HCON_00029895-00001	4.38774e-19	3.02934		HCON_00096180-00001	0.000346937	3.06278						HCON_00155830-00001	1.53506e-63	5.71208		HCON_00190380-00001	1.07106e-89	3.54189		HCON_00126570-00001	6.58975e-10	4.43936		HCON_00063130-00001	8.17177e-111	6.34362		HCON_00186960-00001	3.11754e-62	3.30338		HCON_00055110-00001	8.1781e-27	4.60619
HCON_00152150-00001	1.55783e-07	3.02839		HCON_00186660-00001	2.43966e-06	3.06096						HCON_00039260-00001	4.19337e-49	5.7104		HCON_00162360-00001	6.30062e-17	3.5355		HCON_00138160-00001	1.64713e-13	4.43839		HCON_00134770-00001	5.23026e-111	6.34348		HCON_00126565-00001	2.26956e-44	3.30225		HCON_00139300-00001	7.27375e-28	4.60606
HCON_00104200-00001	2.08491e-10	3.02538		HCON_00099976-00001	1.20896e-09	3.06057						HCON_00022500-00001	1.75752e-26	5.70099		HCON_00188360-00001	4.58624e-29	3.53317		HCON_00136850-00001	5.29058e-36	4.43801		HCON_00147210-00001	6.95337e-29	6.34043		HCON_00005910-00001	6.57112e-131	3.30034		HCON_00110970-00001	8.53946e-40	4.60229
HCON_00074520-00002	5.7586e-11	3.02472		HCON_00005060-00003	0.00271859	3.06042						HCON_00151740-00001	1.07085e-56	5.69963		HCON_00108370-00001	2.32198e-07	3.53007		HCON_00185860-00001	2.05155e-35	4.43723		HCON_00139600-00002	1.95939e-110	6.33691		HCON_00150440-00001	1.65267e-53	3.30034		HCON_00051030-00002	1.02973e-39	4.5989
HCON_00105080-00001	4.24861e-08	3.02395		HCON_00035500-00001	1.96214e-77	3.05502						HCON_00130680-00001	8.69294e-47	5.69675		HCON_00146610-00001	7.49635e-13	3.52398		HCON_00099212-00001	0	4.43327		HCON_00084810-00001	5.43822e-48	6.33468		HCON_00116990-00001	2.93664e-124	3.29886		HCON_00142770-00001	6.21123e-27	4.59728
HCON_00158080-00001	1.00438e-33	3.01874		HCON_00129510-00001	4.5438e-08	3.04626						HCON_00016750-00001	1.79994e-23	5.69665		HCON_00139200-00001	2.38616e-16	3.52262		HCON_00098340-00001	1.62096e-35	4.43054		HCON_00193650-00001	2.20592e-20	6.33302		HCON_00068840-00001	5.54472e-46	3.29854		HCON_00086380-00001	1.8677e-30	4.59621
HCON_00163850-00001	6.85158e-43	3.01443		HCON_00104720-00001	1.54951e-08	3.0368						HCON_00013650-00001	2.0996e-15	5.69257		HCON_00185600-00001	3.32988e-92	3.52042		HCON_00008270-00001	3.19845e-35	4.43035		HCON_00108830-00001	3.1512e-110	6.33211		HCON_00111245-00001	4.3549e-69	3.29702		HCON_00104185-00001	7.38794e-40	4.59396
HCON_00109840-00001	8.3572e-19	3.01323		HCON_00118420-00001	2.90275e-188	3.02906						HCON_00187870-00001	9.88701e-08	5.67515		HCON_00043650-00001	4.73383e-37	3.51884		HCON_00192830-00003	9.76495e-06	4.42783		HCON_00075350-00001	3.6481e-18	6.32508		HCON_00123690-00001	6.39039e-23	3.29702		HCON_00084090-00001	1.11809e-39	4.5891
HCON_00109240-00001	1.73642e-68	3.00648		HCON_00083430-00001	1.11417e-05	3.01816						HCON_00005540-00001	9.50076e-48	5.66562		HCON_00052760-00001	5.59039e-41	3.51631		HCON_00127280-00001	0	4.42552		HCON_00122985-00001	4.55263e-116	6.32382		HCON_00126500-00001	3.39422e-116	3.29685		HCON_00147960-00001	2.76046e-39	4.58284
HCON_00018730-00001	0	3.00277		HCON_00057910-00001	1.45984e-09	3.00827						HCON_00152150-00001	2.78695e-105	5.66333		HCON_00130300-00001	2.22613e-13	3.50711		HCON_00044810-00001	1.94827e-15	4.42193		HCON_00013210-00002	1.75869e-102	6.32085		HCON_00037780-00001	8.96875e-06	3.29559		HCON_00126360-00001	3.93201e-39	4.57626
HCON_00027900-00001	0	3.00211		HCON_00154980-00001	0.000177206	3.0064						HCON_00193790-00001	1.33856e-31	5.658		HCON_00067730-00001	3.42904e-16	3.50538		HCON_00110950-00001	2.47768e-38	4.42099		HCON_00020630-00002	2.87603e-108	6.31985		HCON_00130130-00001	5.30565e-11	3.29397		HCON_00152800-00001	1.66696e-28	4.56899
HCON_00188960-00001	4.75117e-20	2.99919		HCON_00076910-00001	4.23592e-10	3.00205						HCON_00092780-00001	1.76858e-66	5.65731		HCON_00167370-00001	3.80687e-95	3.50117		HCON_00009690-00001	1.48157e-27	4.41913		HCON_00126800-00001	2.3247e-109	6.31863		HCON_00063910-00001	2.75467e-51	3.2928		HCON_00064150-00001	5.27606e-39	4.56885
HCON_00074090-00001	7.28116e-154	2.99839		HCON_00030680-00001	5.52527e-41	3.00067						HCON_00096770-00001	1.19022e-54	5.65662		HCON_00021370-00001	5.30003e-14	3.49831		HCON_00121650-00001	8.98492e-22	4.41696		HCON_00039990-00001	2.13326e-52	6.31694		HCON_00167760-00001	1.85461e-30	3.28586		HCON_00185900-00001	9.18677e-15	4.56851
HCON_00144400-00001	0	2.99828		HCON_00104520-00001	6.69774e-08	3.00014						HCON_00027460-00001	1.02876e-104	5.65142		HCON_00190300-00001	3.92581e-58	3.49605		HCON_00074880-00001	3.17495e-35	4.41596		HCON_00118780-00001	7.53878e-22	6.31629		HCON_00156230-00001	4.47604e-119	3.28461		HCON_00062080-00001	1.33158e-22	4.56608
HCON_00155850-00001	1.29216e-62	2.99739		HCON_00040440-00001	3.46658e-10	2.99534						HCON_00142050-00001	5.15298e-104	5.64234		HCON_00102270-00001	2.79173e-11	3.49442		HCON_00114140-00001	6.42772e-26	4.41312		HCON_00041755-00001	1.42281e-30	6.31471		HCON_00190500-00001	1.1493e-68	3.28258		HCON_00143320-00001	1.27908e-22	4.56532
HCON_00094890-00001	1.09613e-219	2.99606		HCON_00102010-00001	3.85549e-05	2.99203						HCON_00081850-00003	2.73977e-10	5.6416		HCON_00189250-00001	4.25745e-60	3.49418		HCON_00042880-00001	2.00192e-35	4.40099		HCON_00098830-00001	6.92746e-48	6.31238		HCON_00127130-00001	3.37582e-23	3.28178		HCON_00169950-00001	2.24383e-29	4.56363
HCON_00119445-00002	8.89327e-09	2.99059		HCON_00100390-00001	3.18276e-09	2.98967						HCON_00036250-00001	2.14437e-103	5.63909		HCON_00113290-00001	5.59263e-08	3.49097		HCON_00193050-00003	2.97735e-22	4.40041		HCON_00026920-00001	1.16678e-72	6.31006		HCON_00151670-00001	6.4314e-30	3.28095		HCON_00062340-00001	1.40168e-210	4.56342
HCON_00025260-00001	2.19207e-206	2.99026		HCON_00074920-00001	3.63444e-35	2.98858						HCON_00046430-00001	3.30753e-75	5.63421		HCON_00135250-00001	2.81876e-13	3.4843		HCON_00157170-00001	4.54704e-26	4.396		HCON_00158620-00001	6.17229e-55	6.30803		HCON_00012810-00001	1.42645e-39	3.28013		HCON_00105470-00001	1.181e-16	4.56289
HCON_00011200-00001	6.22726e-19	2.99006		HCON_00123540-00001	1.22761e-09	2.98723						HCON_00046440-00001	3.30753e-75	5.63421		HCON_00099200-00001	6.1901e-13	3.47692		HCON_00037130-00001	7.49206e-09	4.39076		HCON_00043370-00001	3.72384e-107	6.30749		HCON_00053190-00002	3.37906e-05	3.27949		HCON_00162350-00001	1.52902e-24	4.55976
HCON_00187970-00001	5.82603e-82	2.98791		HCON_00132230-00001	1.92078e-23	2.97818						HCON_00140110-00001	3.00439e-90	5.62978		HCON_00044330-00001	3.05522e-29	3.47401		HCON_00157030-00001	6.18152e-52	4.39021		HCON_00110070-00001	1.41494e-108	6.30742		HCON_00060750-00001	5.13592e-30	3.27853		HCON_00083670-00001	4.52606e-22	4.55817
HCON_00168150-00001	1.0126e-06	2.98706		HCON_00128120-00001	1.26977e-36	2.97772						HCON_00164720-00001	5.94314e-102	5.62794		HCON_00073580-00001	8.74757e-16	3.45879		HCON_00138525-00001	3.13486e-22	4.38642		HCON_00082630-00001	1.67838e-108	6.30707		HCON_00127990-00001	8.91429e-09	3.27853		HCON_00188390-00001	4.44547e-44	4.55814
HCON_00001710-00001	9.46224e-97	2.98616		HCON_00161330-00001	2.07415e-05	2.97724						HCON_00144160-00001	1.11486e-16	5.62359		HCON_00167020-00001	1.72683e-11	3.45681		HCON_00167340-00001	4.60639e-21	4.38444		HCON_00123080-00001	6.10266e-31	6.30583		HCON_00074350-00001	2.3868e-11	3.27645		HCON_00103490-00001	9.41023e-39	4.54872
HCON_00049390-00001	3.41275e-11	2.98485		HCON_00155430-00001	3.06856e-11	2.97505						HCON_00088590-00002	4.76644e-48	5.62045		HCON_00008150-00001	3.38492e-06	3.45372		HCON_00186270-00001	1.04831e-14	4.38011		HCON_00130280-00001	4.89188e-55	6.3052		HCON_00007890-00001	6.31653e-69	3.27163		HCON_00081750-00001	2.31524e-17	4.54381
HCON_00144720-00001	7.97461e-39	2.98476		HCON_00146050-00001	1.53438e-09	2.97398						HCON_00007274-00001	8.30672e-76	5.60945		HCON_00193430-00001	7.40745e-56	3.4522		HCON_00112220-00001	5.06612e-14	4.37785		HCON_00153330-00001	6.67072e-56	6.30264		HCON_00157040-00001	1.48589e-37	3.27128		HCON_00132060-00001	5.92833e-15	4.54327
HCON_00142520-00001	1.42471e-257	2.98316		HCON_00121725-00001	3.2352e-10	2.97018						HCON_00136810-00001	1.71994e-234	5.60676		HCON_00089500-00001	2.45412e-75	3.44843		HCON_00188340-00002	0.000402041	4.37747		HCON_00013120-00001	1.2636e-57	6.30098		HCON_00113050-00001	1.64364e-21	3.27054		HCON_00063730-00001	2.37139e-21	4.53838
HCON_00172030-00001	5.54319e-08	2.98264		HCON_00041190-00001	6.63562e-119	2.96063						HCON_00054050-00001	3.28842e-101	5.60663		HCON_00099290-00002	0.0012427	3.44815		HCON_00011860-00001	1.28747e-58	4.37618		HCON_00021990-00001	1.23941e-30	6.29061		HCON_00126620-00001	1.29636e-119	3.26952		HCON_00052730-00001	3.41998e-28	4.53609
HCON_00100830-00001	1.03581e-303	2.9815		HCON_00048340-00001	0.00183086	2.96059						HCON_00161350-00001	7.06119e-99	5.59828		HCON_00150190-00001	7.48012e-14	3.44373		HCON_00070870-00003	2.94684e-05	4.37364		HCON_00134530-00001	1.54144e-59	6.29013		HCON_00193750-00001	4.44998e-26	3.26815		HCON_00046320-00001	6.4646e-38	4.53025
HCON_00141100-00001	5.95796e-123	2.97409		HCON_00005870-00001	0.000792576	2.96008						HCON_00138160-00001	1.60392e-99	5.59454		HCON_00103410-00001	9.2499e-09	3.43841		HCON_00140110-00001	0.000206674	4.37249		HCON_00134815-00001	3.01946e-42	6.28181		HCON_00092130-00001	3.26764e-22	3.26727		HCON_00137390-00001	6.84444e-12	4.5296
HCON_00192690-00001	1.68063e-67	2.97253		HCON_00055010-00001	4.91499e-08	2.95203						HCON_00191380-00001	2.28664e-99	5.59212		HCON_00000570-00003	1.23403e-49	3.42539		HCON_00122755-00001	6.37907e-19	4.36396		HCON_00046890-00001	2.67693e-42	6.28008		HCON_00151480-00002	3.83042e-09	3.25584		HCON_00168230-00001	1.85529e-26	4.52771
HCON_00167930-00001	0.00081121	2.97115		HCON_00032585-00001	2.31336e-17	2.94795						HCON_00006485-00001	1.03159e-98	5.58679		HCON_00114140-00001	1.37327e-10	3.42411		HCON_00137110-00001	9.33522e-34	4.36355		HCON_00039720-00002	1.29043e-106	6.2773		HCON_00052650-00001	3.12132e-41	3.25425		HCON_00134890-00001	1.0121e-34	4.5273
HCON_00180540-00001	2.00997e-09	2.97053		HCON_00140150-00001	0.000942024	2.94758						HCON_00102660-00001	7.06119e-99	5.58663		HCON_00011850-00001	0	3.42324		HCON_00108080-00001	1.30951e-09	4.35909		HCON_00044910-00001	1.1211e-106	6.27524		HCON_00144440-00001	3.93178e-30	3.25015		HCON_00168400-00001	3.73259e-38	4.52557
HCON_00121230-00001	8.98652e-08	2.96521		HCON_00097050-00002	0.00165645	2.94638						HCON_00106640-00001	3.58771e-17	5.58658		HCON_00149210-00001	1.11561e-37	3.42215		HCON_00111150-00001	4.52063e-27	4.35767		HCON_00163280-00001	2.33252e-26	6.2728		HCON_00193810-00001	6.29073e-48	3.24965		HCON_00148520-00001	5.73163e-15	4.52274
HCON_00188780-00001	6.31108e-55	2.96441		HCON_00044520-00001	1.19088e-17	2.93885						HCON_00005920-00001	1.1647e-72	5.58427		HCON_00127280-00001	2.86157e-135	3.41617		HCON_00191730-00001	8.59868e-25	4.34601		HCON_00111790-00001	9.50433e-59	6.27175		HCON_00176110-00001	1.27503e-08	3.24948		HCON_00131840-00001	7.65835e-09	4.51959
HCON_00180410-00001	3.02632e-13	2.96168		HCON_00133180-00001	3.01815e-98	2.93809						HCON_00062160-00001	3.40087e-43	5.57953		HCON_00134130-00001	1.0839e-14	3.41464		HCON_00004710-00003	7.09319e-05	4.3446		HCON_00121970-00001	8.99141e-58	6.27132		HCON_00092590-00001	1.18755e-49	3.24848		HCON_00110000-00001	6.32717e-38	4.5189
HCON_00100730-00001	7.81655e-09	2.9596		HCON_00119940-00001	0.00233304	2.93668						HCON_00133110-00001	2.8244e-07	5.57652		HCON_00084890-00002	0.00579605	3.41244		HCON_00187970-00001	1.15406e-108	4.34423		HCON_00003480-00001	4.38149e-34	6.26915		HCON_00154660-00001	1.05551e-68	3.24145		HCON_00126670-00001	3.48975e-21	4.51536
HCON_00184660-00001	2.65673e-124	2.95934		HCON_00109760-00001	1.03977e-13	2.93176						HCON_00034960-00001	2.68863e-97	5.56881		HCON_00044800-00001	3.96584e-15	3.41187		HCON_00187110-00001	1.2228e-177	4.34013		HCON_00049590-00001	7.98434e-73	6.26827		HCON_00048525-00001	1.5501e-12	3.24119		HCON_00149640-00001	3.84586e-22	4.51143
HCON_00099214-00001	6.47316e-07	2.95798		HCON_00163280-00001	2.17761e-09	2.9311						HCON_00187840-00001	2.29458e-115	5.55293		HCON_00154080-00001	7.62991e-13	3.41069		HCON_00103220-00001	7.01163e-34	4.33854		HCON_00041580-00001	4.47716e-20	6.26761		HCON_00097120-00001	8.1448e-50	3.24102		HCON_00125950-00001	5.74085e-08	4.50577
HCON_00162170-00001	4.81816e-18	2.95634		HCON_00134510-00001	2.20452e-229	2.92714						HCON_00129300-00001	2.64439e-42	5.52827		HCON_00190970-00003	2.23438e-05	3.40382		HCON_00130300-00001	1.20278e-33	4.32651		HCON_00074180-00001	1.53125e-51	6.26448		HCON_00152700-00001	1.1803e-34	3.23952		HCON_00153350-00001	2.08214e-37	4.50374
HCON_00188270-00001	5.0776e-65	2.95474		HCON_00022610-00001	1.2696e-09	2.92305						HCON_00109540-00001	1.36705e-93	5.5255		HCON_00024240-00001	1.65938e-87	3.40262		HCON_00083440-00001	4.3519e-64	4.32471		HCON_00116670-00002	3.1012e-97	6.26044		HCON_00012960-00001	2.07369e-17	3.23551		HCON_00135630-00001	1.02428e-11	4.50179
HCON_00132460-00001	2.56552e-204	2.95111		HCON_00152860-00001	2.12323e-39	2.91909						HCON_00088580-00001	5.92844e-123	5.52394		HCON_00002704-00001	1.21522e-86	3.39921		HCON_00191080-00001	1.77178e-21	4.32127		HCON_00030390-00002	7.92556e-37	6.25549		HCON_00059320-00001	1.74514e-127	3.23407		HCON_00146610-00001	2.54609e-37	4.49762
HCON_00097850-00001	3.82923e-77	2.94981		HCON_00086110-00001	2.76723e-09	2.91821						HCON_00143590-00003	8.66729e-07	5.52316		HCON_00176810-00005	4.24178e-05	3.39348		HCON_00055510-00001	1.69453e-68	4.32019		HCON_00158040-00001	4.27247e-20	6.25437		HCON_00156270-00001	2.83771e-52	3.23193		HCON_00186925-00001	9.57204e-07	4.49684
HCON_00180190-00001	1.64101e-05	2.94646		HCON_00018350-00001	1.09693e-08	2.91776						HCON_00082310-00001	1.34564e-16	5.52147		HCON_00187970-00001	2.56319e-127	3.39197		HCON_00048590-00001	1.55381e-24	4.31845		HCON_00132720-00001	1.9416e-58	6.25205		HCON_00139420-00001	8.60039e-39	3.23145		HCON_00188830-00001	2.10108e-22	4.49628
HCON_00021680-00001	0	2.94498		HCON_00072390-00001	1.58709e-08	2.91652						HCON_00189900-00001	3.99966e-109	5.51681		HCON_00034760-00001	1.52588e-11	3.39164		HCON_00070430-00002	4.10054e-05	4.31829		HCON_00086150-00001	1.45748e-43	6.25198		HCON_00136530-00001	4.38346e-05	3.22674		HCON_00060900-00001	7.26723e-17	4.49119
HCON_00043070-00001	1.17916e-06	2.94309		HCON_00035700-00001	8.22431e-07	2.91616						HCON_00046840-00001	2.03192e-68	5.51521		HCON_00153310-00001	3.40306e-13	3.3916		HCON_00037080-00002	1.51054e-08	4.31522		HCON_00103240-00001	9.12986e-105	6.24704		HCON_00070400-00001	7.41905e-34	3.22383		HCON_00114140-00001	2.49033e-26	4.48924
HCON_00034870-00001	2.78023e-125	2.94251		HCON_00153940-00001	7.61822e-11	2.90022						HCON_00111370-00001	1.36816e-20	5.51498		HCON_00138610-00001	9.92343e-12	3.38847		HCON_00109080-00001	1.78865e-21	4.31174		HCON_00004260-00002	2.59974e-26	6.24501		HCON_00167500-00002	3.72742e-58	3.22379		HCON_00167260-00001	4.2032e-26	4.48563
HCON_00011740-00001	1.75807e-06	2.93869		HCON_00138600-00001	1.62513e-09	2.89575						HCON_00066060-00001	7.3858e-40	5.50686		HCON_00110950-00001	7.52944e-59	3.38397		HCON_00102270-00001	7.93366e-25	4.311		HCON_00192230-00001	3.56718e-42	6.24404		HCON_00119440-00001	2.82837e-109	3.22305		HCON_00128140-00001	2.18724e-49	4.48011
HCON_00185540-00001	1.73922e-285	2.93722		HCON_00156280-00001	2.6949e-05	2.89366						HCON_00018350-00001	3.36578e-89	5.50538		HCON_00062310-00001	3.45613e-38	3.35867		HCON_00058830-00001	8.85544e-21	4.31092		HCON_00108640-00002	2.64353e-57	6.23851		HCON_00098900-00001	3.71613e-39	3.22254		HCON_00041790-00001	7.36458e-37	4.47635
HCON_00041000-00001	1.74515e-16	2.93456		HCON_00075690-00001	1.51546e-06	2.893						HCON_00185520-00001	5.23505e-89	5.50218		HCON_00167300-00001	9.61004e-12	3.3564		HCON_00054980-00001	6.65786e-20	4.31036		HCON_00013560-00001	2.08002e-104	6.23814		HCON_00084610-00001	1.96669e-10	3.22082		HCON_00151480-00001	9.08408e-08	4.47204
HCON_00161610-00001	2.73162e-218	2.92992		HCON_00105740-00001	4.97622e-09	2.88397						HCON_00109560-00001	1.89782e-41	5.49784		HCON_00161199-00001	3.59464e-09	3.3529		HCON_00125720-00001	2.55043e-33	4.31031		HCON_00075550-00001	3.33633e-104	6.23608		HCON_00105940-00001	2.11435e-09	3.21986		HCON_00122890-00001	6.54836e-44	4.46778
HCON_00041205-00001	3.30459e-09	2.92452		HCON_00188060-00001	1.11037e-10	2.87864						HCON_00137550-00001	3.53453e-59	5.49132		HCON_00034350-00001	1.90627e-11	3.35011		HCON_00136530-00001	2.38878e-178	4.30874		HCON_00053290-00001	9.51279e-104	6.23384		HCON_00119445-00002	6.93653e-07	3.21955		HCON_00168370-00001	3.87269e-16	4.46508
HCON_00179570-00004	2.74533e-07	2.91996		HCON_00035246-00001	1.63868e-07	2.87563						HCON_00138840-00001	4.38319e-67	5.47113		HCON_00108080-00001	4.35395e-22	3.34636		HCON_00164720-00001	5.03874e-08	4.30755		HCON_00084850-00001	3.08758e-104	6.23362		HCON_00055970-00001	2.23188e-10	3.21948		HCON_00184280-00001	4.47074e-37	4.464
HCON_00025300-00001	9.76059e-45	2.91659		HCON_00124150-00001	4.88379e-09	2.87417						HCON_00135030-00001	0	5.46748		HCON_00074200-00001	1.38966e-32	3.34587		HCON_00139290-00001	3.93617e-10	4.30266		HCON_00133590-00002	1.53527e-16	6.23339		HCON_00135890-00003	2.16056e-06	3.21488		HCON_00033200-00003	2.27423e-05	4.45793
HCON_00135790-00001	2.83234e-30	2.91549		HCON_00120450-00001	3.66221e-09	2.86969						HCON_00130750-00001	6.72598e-51	5.46526		HCON_00190180-00001	4.40247e-12	3.3367		HCON_00084180-00001	1.19642e-24	4.29889		HCON_00098940-00001	4.8645e-57	6.23249		HCON_00168710-00001	5.15095e-07	3.21446		HCON_00055900-00001	1.21651e-29	4.45728
HCON_00101360-00001	7.23803e-24	2.91144		HCON_00066010-00001	5.1406e-40	2.86722						HCON_00123140-00001	7.55969e-67	5.45816		HCON_00109080-00001	3.39213e-13	3.334		HCON_00043150-00001	9.89612e-33	4.29397		HCON_00056520-00002	5.45708e-22	6.2316		HCON_00006930-00001	8.36031e-122	3.21356		HCON_00188360-00001	1.26101e-19	4.45482
HCON_00009090-00001	7.76323e-43	2.91136		HCON_00127230-00001	4.43282e-51	2.8623						HCON_00156230-00001	0	5.44935		HCON_00108490-00001	4.94001e-05	3.31938		HCON_00099200-00001	2.5034e-32	4.29056		HCON_00162870-00001	2.02307e-25	6.23046		HCON_00167320-00001	1.53289e-23	3.21215		HCON_00054620-00001	1.93905e-13	4.44877
HCON_00101370-00001	1.3285e-192	2.90857		HCON_00037700-00001	2.17761e-18	2.85347						HCON_00120470-00001	2.81419e-49	5.44675		HCON_00082920-00001	5.48341e-79	3.31715		HCON_00087880-00001	7.9907e-10	4.29037		HCON_00149580-00001	1.53561e-27	6.22385		HCON_00011390-00001	1.28329e-118	3.20514		HCON_00087880-00001	2.70721e-09	4.44802
HCON_00013810-00001	1.77724e-47	2.90825		HCON_00061310-00001	6.67797e-09	2.84991						HCON_00088640-00001	1.54889e-115	5.44239		HCON_00113685-00001	9.80634e-40	3.31513		HCON_00047000-00002	1.04218e-06	4.29029		HCON_00008120-00001	5.90145e-16	6.22291		HCON_00023110-00001	1.56194e-105	3.20062		HCON_00081370-00001	9.97801e-12	4.44392
HCON_00064770-00001	3.89689e-35	2.90819		HCON_00126610-00001	4.67893e-09	2.84387						HCON_00144180-00002	3.86263e-13	5.44099		HCON_00107930-00002	1.53952e-32	3.31294		HCON_00143310-00001	4.46702e-20	4.28365		HCON_00140400-00001	2.44163e-103	6.22021		HCON_00116030-00001	1.26801e-32	3.19669		HCON_00128670-00001	8.89311e-09	4.44335
HCON_00186670-00001	5.93428e-07	2.90761		HCON_00104510-00001	9.4119e-07	2.84081						HCON_00088970-00001	3.5556e-44	5.43824		HCON_00137755-00001	2.28773e-11	3.3109		HCON_00156170-00001	0	4.28085		HCON_00151610-00001	2.24675e-103	6.21971		HCON_00123210-00001	1.82184e-08	3.19048		HCON_00095700-00001	6.32525e-23	4.4433
HCON_00190000-00001	7.03654e-163	2.9055		HCON_00100490-00001	7.03508e-09	2.84074						HCON_00091120-00001	1.12716e-198	5.43783		HCON_00166440-00001	1.27989e-05	3.30951		HCON_00159960-00001	5.69079e-07	4.28076		HCON_00160350-00001	2.79055e-42	6.21704		HCON_00074520-00002	8.80444e-107	3.18505		HCON_00083440-00001	2.43082e-67	4.44231
HCON_00153010-00001	1.00618e-08	2.90439		HCON_00063670-00001	1.00355e-25	2.83711						HCON_00045040-00001	5.15018e-174	5.43393		HCON_00063730-00001	1.20368e-13	3.30664		HCON_00011470-00001	5.67633e-18	4.27867		HCON_00035580-00001	5.21232e-36	6.21452		HCON_00047370-00001	5.78897e-15	3.18236		HCON_00060450-00001	2.17557e-36	4.4401
HCON_00121830-00001	3.69315e-08	2.90323		HCON_00165390-00001	1.20642e-12	2.83607						HCON_00055030-00001	2.92158e-46	5.43353		HCON_00060900-00001	2.22407e-36	3.28899		HCON_00059450-00001	2.86989e-18	4.27858		HCON_00106940-00001	6.4332e-103	6.21306		HCON_00124390-00001	2.30678e-93	3.18133		HCON_00190960-00001	1.49716e-36	4.43973
HCON_00081760-00001	3.32016e-07	2.89782		HCON_00162895-00001	1.51086e-62	2.83068						HCON_00118230-00001	2.17304e-83	5.43001		HCON_00072180-00001	3.51081e-11	3.28649		HCON_00014680-00001	2.28465e-20	4.27687		HCON_00016990-00001	2.88558e-30	6.2127		HCON_00151450-00001	1.13684e-09	3.18029		HCON_00149350-00001	1.01108e-25	4.43719
HCON_00155440-00001	5.42107e-08	2.89449		HCON_00083400-00001	4.22878e-09	2.83038						HCON_00061990-00001	6.21928e-74	5.42977		HCON_00147220-00001	4.2395e-29	3.28533		HCON_00116100-00001	1.52801e-34	4.27508		HCON_00161940-00001	1.15883e-27	6.21093		HCON_00099850-00002	6.94172e-20	3.17931		HCON_00061090-00001	1.84411e-36	4.42833
HCON_00156150-00001	2.83155e-152	2.89426		HCON_00107945-00001	5.41884e-08	2.82946						HCON_00097740-00001	4.01151e-93	5.42702		HCON_00061510-00001	4.14907e-09	3.28376		HCON_00157900-00001	1.20901e-32	4.27193		HCON_00073370-00001	6.43063e-26	6.20878		HCON_00193350-00001	5.1293e-10	3.17842		HCON_00001290-00001	3.85242e-36	4.42704
HCON_00096380-00001	2.92942e-118	2.89163		HCON_00053870-00001	1.45398e-56	2.82142						HCON_00105790-00001	1.04055e-57	5.4252		HCON_00139270-00001	4.25844e-12	3.27797		HCON_00032585-00001	3.61647e-32	4.26932		HCON_00042590-00001	1.94709e-56	6.20792		HCON_00005670-00002	4.89019e-115	3.17791		HCON_00009330-00001	5.44417e-36	4.42683
HCON_00017520-00001	3.44976e-108	2.88674		HCON_00077280-00001	8.12799e-08	2.82089						HCON_00125545-00001	1.39752e-83	5.42193		HCON_00026560-00001	1.00713e-10	3.27426		HCON_00186925-00001	3.51538e-07	4.26837		HCON_00114470-00002	2.66213e-102	6.20299		HCON_00047830-00001	1.87979e-55	3.17069		HCON_00138890-00001	2.05114e-09	4.42277
HCON_00175870-00001	7.34367e-08	2.88369		HCON_00060210-00001	1.50755e-08	2.81971						HCON_00062340-00001	5.83449e-64	5.41364		HCON_00031522-00001	3.42141e-154	3.26646		HCON_00122860-00001	2.19168e-09	4.26469		HCON_00106290-00001	1.72763e-27	6.20176		HCON_00145940-00001	9.03866e-09	3.17052		HCON_00053550-00001	7.07624e-23	4.42226
HCON_00136790-00001	6.36065e-11	2.88343		HCON_00116800-00002	3.30284e-08	2.81939						HCON_00051940-00001	1.30283e-82	5.41198		HCON_00151480-00001	0.00788887	3.26289		HCON_00076000-00001	1.57333e-17	4.25901		HCON_00010570-00001	6.09506e-13	6.20097		HCON_00090330-00001	9.77195e-59	3.16787		HCON_00057650-00001	3.4653e-36	4.42164
HCON_00152220-00001	2.13127e-23	2.88077		HCON_00185920-00002	0.00285069	2.81892						HCON_00090630-00001	3.38278e-49	5.40492		HCON_00102800-00001	1.3665e-13	3.26231		HCON_00053160-00001	3.68883e-20	4.25815		HCON_00091420-00001	1.15294e-21	6.19896		HCON_00159740-00001	4.51036e-25	3.1627		HCON_00120780-00001	1.04681e-19	4.42052
HCON_00188000-00001	2.55205e-78	2.87965		HCON_00192650-00001	1.28907e-79	2.81707						HCON_00006270-00001	1.17136e-163	5.40225		HCON_00057650-00001	0.000123755	3.25676		HCON_00018240-00001	6.97269e-06	4.2528		HCON_00091690-00001	3.89401e-06	6.19736		HCON_00008200-00001	1.66875e-89	3.16235		HCON_00035250-00001	3.62058e-13	4.41723
HCON_00009870-00001	3.70583e-13	2.87461		HCON_00108820-00001	8.73788e-47	2.81521						HCON_00010010-00001	1.57724e-31	5.40075		HCON_00120470-00001	1.74401e-24	3.25541		HCON_00144180-00002	5.50693e-09	4.25216		HCON_00065070-00001	4.94272e-64	6.19711		HCON_00053210-00001	3.78096e-09	3.16157		HCON_00059560-00001	6.92631e-36	4.41565
HCON_00153100-00001	3.59757e-32	2.87159		HCON_00162350-00001	5.66105e-89	2.81493						HCON_00007680-00001	0	5.39994		HCON_00091100-00001	6.79262e-11	3.25512		HCON_00185310-00001	2.41243e-43	4.25023		HCON_00110870-00001	7.78467e-55	6.19232		HCON_00057430-00001	3.30923e-38	3.16105		HCON_00041010-00001	4.66907e-36	4.41427
HCON_00114940-00001	2.57281e-18	2.86253		HCON_00184710-00001	1.1591e-09	2.81488						HCON_00082330-00001	3.56764e-78	5.39382		HCON_00168370-00001	1.49298e-19	3.25012		HCON_00115440-00001	6.62637e-34	4.24984		HCON_00160930-00001	1.00658e-101	6.19063		HCON_00185360-00001	8.40704e-15	3.16058		HCON_00155120-00001	1.95207e-28	4.41426
HCON_00001130-00001	1.50064e-19	2.86228		HCON_00054010-00001	4.80775e-28	2.81431						HCON_00052840-00001	5.25778e-52	5.38318		HCON_00125980-00001	6.70329e-11	3.24747		HCON_00186680-00001	0.000137907	4.24912		HCON_00003500-00001	8.02222e-36	6.18969		HCON_00192070-00002	2.20091e-15	3.15702		HCON_00100000-00001	5.34791e-17	4.41401
HCON_00065630-00001	4.56567e-129	2.86183		HCON_00048095-00001	2.51604e-08	2.81241						HCON_00014310-00001	7.01917e-51	5.37918		HCON_00074870-00001	1.0568e-12	3.24234		HCON_00106960-00001	1.30444e-20	4.24419		HCON_00157350-00001	2.51567e-101	6.18904		HCON_00047720-00001	4.59043e-109	3.1569		HCON_00155390-00001	1.21525e-35	4.41288
HCON_00156290-00001	5.64471e-08	2.86165		HCON_00159580-00001	5.72894e-08	2.80669						HCON_00091330-00001	5.5712e-37	5.37656		HCON_00165110-00001	0.00651344	3.23971		HCON_00163940-00001	4.16268e-32	4.23939		HCON_00034980-00001	2.83765e-101	6.18715		HCON_00101090-00001	2.44711e-11	3.1535		HCON_00018970-00001	2.34668e-16	4.40853
HCON_00115340-00001	2.8692e-09	2.86002		HCON_00105270-00001	6.03084e-117	2.80447						HCON_00062810-00001	1.09972e-23	5.36912		HCON_00080660-00001	1.42547e-18	3.23721		HCON_00098700-00001	2.66489e-68	4.2329		HCON_00125175-00001	3.13318e-64	6.1868		HCON_00058690-00001	7.66013e-33	3.15336		HCON_00165005-00001	4.19231e-31	4.40816
HCON_00135830-00001	6.21656e-93	2.85954		HCON_00040450-00001	8.45246e-08	2.80415						HCON_00159300-00001	4.301e-46	5.36753		HCON_00090630-00001	7.63922e-20	3.22804		HCON_00133590-00002	0.00075349	4.23096		HCON_00141570-00001	9.23721e-21	6.18679		HCON_00037830-00001	1.59777e-121	3.15297		HCON_00115910-00001	1.1437e-24	4.40727
HCON_00004710-00001	0.00836837	2.85834		HCON_00053960-00001	8.60023e-25	2.80194						HCON_00024450-00001	3.69784e-45	5.3626		HCON_00086530-00001	0	3.22527		HCON_00193430-00001	6.69764e-147	4.22532		HCON_00036150-00001	3.78131e-101	6.18466		HCON_00144160-00001	1.24133e-56	3.14941		HCON_00185930-00001	1.21564e-26	4.40219
HCON_00123220-00002	1.09445e-05	2.85277		HCON_00122110-00001	2.70462e-08	2.79903						HCON_00107600-00001	6.17854e-39	5.36042		HCON_00046380-00001	6.49758e-18	3.22318		HCON_00094390-00001	3.01211e-24	4.22504		HCON_00073940-00001	9.03455e-101	6.1827		HCON_00120860-00001	1.52852e-07	3.14607		HCON_00035374-00001	9.20796e-25	4.39314
HCON_00132800-00002	0.00282089	2.85037		HCON_00094110-00001	5.74887e-164	2.78948						HCON_00031522-00001	9.06234e-102	5.35982		HCON_00046390-00001	6.49758e-18	3.22318		HCON_00036290-00001	1.93867e-22	4.22392		HCON_00126750-00001	6.9927e-28	6.17936		HCON_00110890-00001	5.36268e-20	3.14554		HCON_00159460-00001	3.12755e-20	4.38489
HCON_00169420-00001	2.3333e-91	2.8445		HCON_00186770-00001	0.00338289	2.78295						HCON_00003660-00001	1.44331e-79	5.35977		HCON_00137100-00001	1.51186e-08	3.21858		HCON_00022570-00001	1.13874e-130	4.21443		HCON_00105350-00001	5.60028e-34	6.17722		HCON_00084370-00002	3.2011e-19	3.14551		HCON_00039190-00001	1.26413e-19	4.38089
HCON_00101740-00001	4.21531e-07	2.84393		HCON_00083870-00001	3.20662e-95	2.78187						HCON_00189340-00001	1.07511e-78	5.35842		HCON_00168010-00001	0.00553903	3.21479		HCON_00138535-00001	7.95471e-10	4.21157		HCON_00121580-00001	5.74739e-56	6.17229		HCON_00072130-00001	8.04143e-09	3.1446		HCON_00079310-00001	6.78867e-35	4.38021
HCON_00152930-00001	1.52181e-23	2.84162		HCON_00157155-00001	3.64836e-12	2.77854						HCON_00005790-00001	7.42047e-220	5.35746		HCON_00162340-00001	9.16979e-11	3.21259		HCON_00089990-00001	1.28124e-36	4.21089		HCON_00132730-00001	5.48872e-100	6.1662		HCON_00132460-00001	3.57883e-45	3.14429		HCON_00073890-00001	2.06886e-26	4.37947
HCON_00193060-00001	2.43025e-05	2.84158		HCON_00112200-00001	8.09648e-27	2.77351						HCON_00117210-00001	8.05866e-45	5.35514		HCON_00167440-00001	5.30991e-10	3.20887		HCON_00090510-00001	1.92732e-80	4.20983		HCON_00062640-00001	8.04357e-100	6.16062		HCON_00116180-00004	0.00177245	3.14343		HCON_00149600-00001	2.13027e-35	4.37184
HCON_00051840-00001	4.37255e-103	2.84021		HCON_00178370-00003	0.000152237	2.76796						HCON_00133410-00002	6.18732e-08	5.35241		HCON_00019480-00001	1.34065e-22	3.20692		HCON_00082660-00001	5.17134e-24	4.20909		HCON_00015970-00001	8.8208e-15	6.15697		HCON_00009940-00002	6.49127e-40	3.14325		HCON_00162360-00001	4.77275e-35	4.36981
HCON_00117920-00001	5.3254e-16	2.83727		HCON_00081050-00001	3.33751e-08	2.76614						HCON_00145430-00001	4.65094e-175	5.34167		HCON_00145460-00001	3.43384e-23	3.20649		HCON_00091900-00001	3.01347e-05	4.20789		HCON_00135780-00001	1.69275e-54	6.15619		HCON_00179570-00004	0.000109942	3.14142		HCON_00189250-00001	1.73362e-69	4.36938
HCON_00133700-00001	3.06084e-12	2.83713		HCON_00127870-00001	6.59934e-06	2.76384						HCON_00024870-00001	6.09595e-77	5.33966		HCON_00101320-00001	1.53908e-34	3.20384		HCON_00103410-00001	1.94744e-24	4.20637		HCON_00035140-00001	1.79545e-29	6.15193		HCON_00064440-00001	3.10018e-12	3.14006		HCON_00048960-00001	3.45893e-35	4.3686
HCON_00059010-00001	1.05343e-11	2.8339		HCON_00076370-00003	3.6409e-09	2.75981						HCON_00047410-00001	8.29586e-134	5.33819		HCON_00011470-00001	2.01957e-14	3.20311		HCON_00164460-00001	9.78437e-20	4.20439		HCON_00139020-00001	4.13334e-99	6.15028		HCON_00004430-00001	2.312e-62	3.13969		HCON_00036100-00001	3.2322e-20	4.36688
HCON_00159860-00001	1.54235e-07	2.82964		HCON_00159590-00001	2.44832e-08	2.75557						HCON_00005830-00001	2.52123e-294	5.32552		HCON_00063050-00001	3.25465e-114	3.1917		HCON_00136710-00001	3.61249e-06	4.20145		HCON_00096830-00001	2.10915e-56	6.14733		HCON_00188910-00001	2.89781e-19	3.13917		HCON_00133560-00001	1.196e-12	4.36449
HCON_00062360-00001	3.54495e-191	2.82955		HCON_00118520-00001	1.66106e-90	2.75296						HCON_00151260-00001	1.8309e-39	5.32529		HCON_00081510-00001	9.5542e-25	3.18194		HCON_00192930-00002	0.000256008	4.2008		HCON_00157870-00001	2.37688e-99	6.14651		HCON_00062170-00001	1.08786e-32	3.13811		HCON_00133160-00001	8.87727e-25	4.36148
HCON_00187990-00001	3.14607e-48	2.82717		HCON_00085300-00001	0.000297471	2.75287						HCON_00005800-00001	5.17445e-46	5.31958		HCON_00098560-00001	1.08285e-92	3.17396		HCON_00167530-00001	1.11637e-23	4.19723		HCON_00112690-00001	9.8781e-55	6.14644		HCON_00127240-00001	1.21894e-83	3.13755		HCON_00166420-00001	6.34697e-20	4.36115
HCON_00132330-00001	0.00775211	2.8264		HCON_00116640-00001	1.25776e-76	2.7441						HCON_00100840-00001	1.09772e-40	5.31952		HCON_00162640-00001	1.96987e-06	3.16421		HCON_00167620-00001	7.90881e-27	4.19513		HCON_00129810-00001	1.34777e-32	6.14614		HCON_00052750-00001	5.32203e-21	3.13633		HCON_00187870-00001	6.48148e-35	4.35583
HCON_00051600-00001	5.40942e-175	2.82162		HCON_00161320-00001	4.96847e-08	2.74201						HCON_00005670-00001	6.60172e-36	5.31403		HCON_00183980-00001	7.16244e-21	3.16327		HCON_00114050-00001	7.22976e-31	4.19106		HCON_00035860-00001	7.17572e-99	6.14572		HCON_00074520-00001	3.76398e-10	3.13173		HCON_00133080-00001	4.6516e-13	4.35249
HCON_00150470-00001	0	2.82128		HCON_00052880-00001	1.7367e-05	2.74041						HCON_00141500-00001	2.84563e-31	5.31231		HCON_00059020-00001	4.89672e-12	3.16285		HCON_00122660-00001	4.1411e-15	4.18889		HCON_00069600-00001	8.6899e-102	6.14342		HCON_00101580-00001	3.11907e-33	3.13168		HCON_00150640-00001	8.14463e-05	4.34921
HCON_00134820-00001	1.70649e-09	2.82025		HCON_00161720-00001	1.81431e-10	2.73273						HCON_00081510-00001	2.39982e-34	5.3121		HCON_00091370-00001	1.12117e-11	3.16016		HCON_00188780-00001	1.31316e-19	4.18807		HCON_00041430-00001	1.22677e-27	6.14331		HCON_00156220-00001	9.80643e-22	3.12942		HCON_00049380-00001	2.29232e-34	4.34366
HCON_00133140-00001	1.5335e-11	2.81796		HCON_00081170-00001	6.56162e-10	2.72453						HCON_00052310-00001	2.17122e-123	5.31165		HCON_00055870-00001	7.42332e-46	3.15689		HCON_00194270-00001	8.30824e-22	4.18743		HCON_00061890-00001	1.15613e-98	6.14104		HCON_00132250-00001	9.54072e-10	3.12844		HCON_00185860-00001	5.27042e-34	4.34069
HCON_00085780-00001	4.72762e-13	2.81593		HCON_00139185-00001	0.0062555	2.71513						HCON_00075610-00002	9.27739e-06	5.30666		HCON_00015380-00001	8.26727e-12	3.14694		HCON_00190960-00001	3.01636e-31	4.18706		HCON_00106390-00001	7.61854e-56	6.13781		HCON_00096790-00001	9.3766e-44	3.12734		HCON_00121350-00001	2.10201e-34	4.33971
HCON_00182390-00003	5.47665e-36	2.81566		HCON_00124960-00001	7.46548e-08	2.71186						HCON_00100950-00001	1.21589e-74	5.30634		HCON_00124076-00001	8.11173e-10	3.14153		HCON_00160860-00001	5.45229e-24	4.1836		HCON_00016710-00001	1.90595e-70	6.13624		HCON_00098680-00001	7.69422e-34	3.12496		HCON_00099620-00001	1.74508e-24	4.33559
HCON_00083930-00001	4.09109e-111	2.81502		HCON_00009830-00001	9.64504e-96	2.70972						HCON_00038180-00001	0	5.30486		HCON_00045300-00001	9.05983e-35	3.14033		HCON_00032270-00001	2.84773e-07	4.18189		HCON_00008230-00001	1.93036e-27	6.1356		HCON_00193210-00001	8.94173e-62	3.12287		HCON_00009150-00001	3.58327e-24	4.32945
HCON_00008500-00001	9.30943e-292	2.81485		HCON_00021660-00001	1.13163e-173	2.70837						HCON_00044970-00001	2.24226e-43	5.30476		HCON_00153720-00001	1.07997e-15	3.13576		HCON_00137680-00001	6.98144e-21	4.18156		HCON_00062940-00001	4.57077e-71	6.13413		HCON_00192930-00002	0.00178504	3.12186		HCON_00009150-00002	3.58327e-24	4.32945
HCON_00095740-00001	5.78569e-219	2.81426		HCON_00005340-00001	6.8549e-40	2.70248						HCON_00076000-00001	7.30114e-74	5.30224		HCON_00008910-00001	4.76455e-40	3.13563		HCON_00008150-00001	5.36495e-31	4.18108		HCON_00134790-00001	2.83713e-93	6.13325		HCON_00104940-00001	1.14864e-27	3.11984		HCON_00163360-00001	1.01143e-144	4.3287
HCON_00010190-00001	8.28259e-20	2.81402		HCON_00191860-00001	3.17344e-07	2.70236						HCON_00179310-00001	4.92482e-06	5.30148		HCON_00091120-00001	7.8212e-274	3.13321		HCON_00112420-00001	9.79856e-24	4.17639		HCON_00043660-00001	4.0783e-56	6.13279		HCON_00154340-00001	9.16261e-09	3.11622		HCON_00021560-00001	4.82314e-17	4.32276
HCON_00070730-00001	1.63208e-109	2.81208		HCON_00045100-00001	7.81549e-13	2.7014						HCON_00191370-00001	1.57278e-187	5.29847		HCON_00100520-00001	1.14406e-13	3.12948		HCON_00120780-00001	1.67589e-18	4.17492		HCON_00124060-00001	2.6457e-48	6.12857		HCON_00008830-00001	1.57556e-63	3.11276		HCON_00150200-00001	1.49422e-21	4.32194
HCON_00070730-00002	1.63208e-109	2.81208		HCON_00040460-00001	1.1594e-07	2.69857						HCON_00160040-00002	3.82136e-06	5.29401		HCON_00159320-00001	8.64857e-11	3.12357		HCON_00072510-00001	9.42917e-42	4.17479		HCON_00060150-00001	4.70062e-30	6.12842		HCON_00132120-00001	5.41331e-18	3.11199		HCON_00066360-00001	1.23177e-18	4.32183
HCON_00075930-00001	9.02814e-31	2.81135		HCON_00126130-00001	1.43325e-07	2.69848						HCON_00139010-00001	1.31874e-37	5.29209		HCON_00161200-00001	2.85229e-11	3.1228		HCON_00093860-00001	1.16953e-16	4.17411		HCON_00120390-00001	5.59432e-27	6.12673		HCON_00193730-00001	3.14535e-21	3.1086		HCON_00188580-00001	2.54684e-36	4.31728
HCON_00016860-00001	2.03095e-84	2.80763		HCON_00120210-00001	2.18283e-42	2.69179						HCON_00156380-00001	1.34466e-63	5.28674		HCON_00163360-00001	0	3.11937		HCON_00124076-00001	3.41906e-24	4.17359		HCON_00059890-00002	3.97046e-92	6.12409		HCON_00128475-00001	1.40693e-25	3.10799		HCON_00045330-00001	2.01226e-23	4.31692
HCON_00098700-00001	7.64774e-07	2.8062		HCON_00034700-00001	2.01922e-07	2.69102						HCON_00156380-00002	1.34466e-63	5.28674		HCON_00015390-00001	1.6011e-07	3.11579		HCON_00186590-00001	1.21128e-06	4.17329		HCON_00161660-00001	1.55232e-67	6.12352		HCON_00136550-00001	0.000414147	3.10732		HCON_00105340-00002	3.02537e-33	4.31629
HCON_00167970-00001	4.61309e-126	2.80136		HCON_00068820-00001	1.33136e-07	2.69066						HCON_00192460-00001	5.87079e-73	5.28414		HCON_00188830-00001	0.000170498	3.11374		HCON_00002704-00001	5.795e-61	4.17028		HCON_00138050-00001	5.92083e-25	6.12171		HCON_00191250-00001	9.60767e-08	3.10685		HCON_00014170-00001	7.00098e-79	4.31346
HCON_00061070-00001	4.08275e-113	2.80053		HCON_00128060-00001	1.65498e-07	2.68552						HCON_00152560-00001	2.97255e-21	5.28138		HCON_00003650-00001	3.13151e-14	3.10972		HCON_00167300-00001	3.33086e-31	4.16995		HCON_00098810-00001	1.20715e-97	6.12161		HCON_00043590-00001	3.83725e-08	3.10682		HCON_00018120-00001	4.33752e-16	4.30652
HCON_00126230-00001	1.39487e-19	2.80017		HCON_00189650-00001	3.79385e-17	2.68016						HCON_00158260-00001	7.20536e-73	5.27886		HCON_00048550-00001	3.32195e-20	3.10736		HCON_00167030-00001	3.84717e-19	4.16983		HCON_00040920-00001	3.41455e-27	6.10972		HCON_00100830-00001	8.34237e-51	3.10661		HCON_00186330-00001	6.08307e-18	4.30554
HCON_00139200-00001	9.55456e-76	2.79853		HCON_00118030-00001	5.81867e-07	2.67499						HCON_00127480-00001	1.43847e-145	5.27873		HCON_00006790-00001	2.26834e-13	3.1038		HCON_00157640-00001	2.37311e-16	4.16817		HCON_00101430-00001	4.21435e-25	6.10726		HCON_00048730-00001	8.52588e-51	3.10497		HCON_00077710-00001	8.75812e-34	4.3012
HCON_00127720-00001	6.8637e-202	2.7972		HCON_00128310-00001	6.08982e-07	2.67261						HCON_00136200-00001	1.41561e-71	5.27734		HCON_00190970-00001	6.14919e-05	3.07762		HCON_00000980-00007	2.57861e-09	4.16491		HCON_00137400-00001	7.9392e-52	6.10234		HCON_00042800-00001	1.54096e-56	3.10338		HCON_00111150-00001	1.27389e-24	4.299
HCON_00124110-00001	5.94247e-31	2.79433		HCON_00025910-00001	1.40063e-93	2.67257						HCON_00152210-00001	5.77948e-72	5.27591		HCON_00005805-00001	1.17008e-33	3.06435		HCON_00147070-00001	1.02986e-09	4.16476		HCON_00099510-00001	1.68616e-23	6.09692		HCON_00029910-00001	2.62488e-08	3.10113		HCON_00142950-00001	4.82177e-29	4.29316
HCON_00179550-00001	0.000190326	2.79393		HCON_00133710-00001	1.17158e-07	2.67223						HCON_00108380-00001	1.23e-66	5.27585		HCON_00077830-00001	1.93311e-12	3.05957		HCON_00189080-00001	1.21275e-166	4.1629		HCON_00069500-00001	1.13327e-36	6.09689		HCON_00041030-00001	4.14973e-42	3.09987		HCON_00020000-00002	1.19906e-19	4.2846
HCON_00062220-00001	1.27881e-305	2.79341		HCON_00064770-00001	3.28282e-110	2.67071						HCON_00140570-00001	2.61564e-110	5.27186		HCON_00089720-00001	3.43532e-19	3.05803		HCON_00136090-00001	3.11523e-30	4.15771		HCON_00014200-00001	1.04617e-24	6.09517		HCON_00110610-00001	7.70648e-24	3.09387		HCON_00150350-00001	3.77655e-33	4.27574
HCON_00009130-00001	0.00223499	2.78768		HCON_00154600-00002	0.000590561	2.65596						HCON_00143860-00001	0	5.27156		HCON_00172340-00002	0.00113351	3.04978		HCON_00086530-00001	0	4.15525		HCON_00006710-00001	4.97039e-46	6.09406		HCON_00032280-00002	7.10253e-28	3.09281		HCON_00115140-00001	3.98906e-33	4.27531
HCON_00099950-00001	2.37501e-10	2.77669		HCON_00034750-00001	3.9422e-07	2.65531						HCON_00143880-00001	0	5.27156		HCON_00172340-00005	0.00113351	3.04978		HCON_00136160-00001	1.57112e-30	4.15514		HCON_00191710-00001	1.07422e-95	6.09237		HCON_00129290-00001	4.85405e-36	3.09268		HCON_00104790-00001	4.83691e-21	4.27106
HCON_00191900-00001	1.06301e-05	2.77369		HCON_00077250-00001	0.000729674	2.65473						HCON_00143900-00001	0	5.27156		HCON_00181310-00001	4.7135e-13	3.04443		HCON_00142105-00001	3.22309e-26	4.15012		HCON_00139660-00001	4.00979e-53	6.08701		HCON_00184680-00001	1.71905e-116	3.09252		HCON_00037570-00001	4.32983e-33	4.2703
HCON_00109820-00001	3.90593e-11	2.7727		HCON_00193750-00001	3.80054e-14	2.65367						HCON_00143920-00001	0	5.27156		HCON_00099212-00001	0	3.04125		HCON_00078750-00001	3.43445e-05	4.14235		HCON_00015360-00001	5.43283e-25	6.08556		HCON_00114960-00001	2.96444e-12	3.09175		HCON_00031020-00001	4.63113e-20	4.26684
HCON_00021180-00001	1.50729e-78	2.77238		HCON_00068510-00001	2.24659e-13	2.64921						HCON_00131410-00002	2.38279e-157	5.26828		HCON_00068100-00001	1.68585e-09	3.04		HCON_00133180-00001	2.77464e-20	4.13926		HCON_00111600-00001	1.08115e-34	6.08205		HCON_00130920-00001	1.43297e-53	3.09047		HCON_00008420-00001	0	4.2628
HCON_00099980-00001	0.00262108	2.7712		HCON_00062490-00001	7.03813e-07	2.64099						HCON_00060880-00002	9.91689e-39	5.26694		HCON_00161290-00001	5.44539e-21	3.03874		HCON_00161199-00001	2.49131e-22	4.13584		HCON_00149420-00001	1.8529e-54	6.0818		HCON_00162520-00003	1.579e-50	3.08534		HCON_00131610-00001	3.4783e-50	4.26139
HCON_00018430-00001	2.8197e-05	2.76394		HCON_00153260-00001	7.02732e-07	2.6403						HCON_00161355-00001	2.27918e-71	5.26648		HCON_00013880-00001	0.000581593	3.03129		HCON_00123460-00001	3.5555e-17	4.1358		HCON_00079030-00001	1.92175e-51	6.07976		HCON_00104390-00001	2.66634e-26	3.08166		HCON_00082370-00001	1.84656e-32	4.24962
HCON_00034830-00001	1.01758e-143	2.76241		HCON_00054250-00001	1.4298e-07	2.63614						HCON_00078190-00001	3.60992e-14	5.2547		HCON_00081380-00001	7.40628e-11	3.0263		HCON_00057650-00001	2.60974e-30	4.13548		HCON_00119720-00002	2.39401e-95	6.07956		HCON_00044970-00001	4.03614e-17	3.08123		HCON_00156770-00001	8.1221e-18	4.24794
HCON_00014580-00001	1.03739e-153	2.76163		HCON_00040510-00001	2.51977e-07	2.63059						HCON_00108430-00001	1.45319e-45	5.25421		HCON_00115950-00001	4.46476e-10	3.02216		HCON_00047020-00003	6.81185e-11	4.13331		HCON_00157140-00001	4.82586e-95	6.07851		HCON_00117920-00001	8.74008e-10	3.0793		HCON_00132110-00001	4.87493e-16	4.24675
HCON_00148650-00001	2.56974e-84	2.75995		HCON_00000290-00002	0.00475673	2.62928						HCON_00104365-00001	4.64944e-36	5.25158		HCON_00017340-00002	0.00107185	3.02177		HCON_00137755-00001	1.10959e-29	4.13006		HCON_00043000-00001	1.55744e-60	6.07676		HCON_00002820-00001	3.66636e-15	3.07921		HCON_00121820-00001	9.46245e-25	4.24576
HCON_00065340-00001	1.8852e-08	2.75699		HCON_00052890-00001	4.13343e-07	2.62817						HCON_00121650-00001	7.15782e-70	5.24529		HCON_00089040-00001	1.454e-10	3.02115		HCON_00037670-00001	8.13428e-30	4.12808		HCON_00027660-00001	2.36995e-51	6.07651		HCON_00074100-00001	1.35751e-51	3.07867		HCON_00140370-00001	2.17892e-32	4.24468
HCON_00169410-00001	8.0159e-16	2.75676		HCON_00133000-00001	5.49428e-89	2.62666						HCON_00099300-00001	2.68915e-58	5.2402		HCON_00069850-00001	1.2859e-47	3.0189		HCON_00075380-00002	1.86004e-06	4.12716		HCON_00012550-00001	3.14027e-41	6.07013		HCON_00048000-00001	8.06219e-61	3.07788		HCON_00013900-00001	1.07337e-22	4.2439
HCON_00067500-00001	9.20404e-42	2.75661		HCON_00189990-00001	9.07202e-05	2.62605						HCON_00072080-00001	2.6688e-69	5.23472		HCON_00141450-00001	1.48887e-08	3.01626		HCON_00134800-00001	7.01306e-30	4.12635		HCON_00041570-00001	3.38737e-35	6.0697		HCON_00005860-00001	2.79367e-102	3.07662		HCON_00060980-00001	2.07387e-25	4.2336
HCON_00153320-00001	5.23616e-117	2.754		HCON_00089040-00001	0.0083631	2.62166						HCON_00087590-00001	8.78398e-72	5.23127		HCON_00031240-00001	7.5638e-10	3.01491		HCON_00091690-00001	0.00238668	4.1244		HCON_00092100-00001	7.83514e-37	6.06277		HCON_00126610-00001	3.02569e-67	3.07543		HCON_00158990-00001	1.03674e-23	4.23303
HCON_00018360-00001	1.09049e-40	2.75363		HCON_00073630-00001	6.70525e-74	2.62143						HCON_00087600-00001	8.78398e-72	5.23127		HCON_00166020-00001	3.18698e-10	3.01205		HCON_00136240-00001	5.33768e-28	4.1235		HCON_00133170-00001	3.38559e-89	6.06226		HCON_00066960-00001	1.76995e-09	3.07259		HCON_00044720-00001	9.89439e-21	4.2302
HCON_00131020-00001	1.81989e-136	2.75142		HCON_00071070-00001	3.70912e-25	2.61447						HCON_00160580-00001	5.15357e-68	5.22939		HCON_00013780-00001	1.59034e-31	3.00884		HCON_00147220-00001	7.08141e-18	4.12037		HCON_00045000-00002	3.19304e-94	6.06088		HCON_00014970-00001	7.60481e-08	3.07082		HCON_00058820-00001	9.98168e-22	4.22462
HCON_00018200-00001	0.000301733	2.74832		HCON_00086180-00001	1.03854e-103	2.61107						HCON_00060460-00001	3.26934e-165	5.22915		HCON_00038540-00001	1.93295e-09	3.0051		HCON_00008520-00001	3.65481e-21	4.11871		HCON_00110050-00001	1.28603e-51	6.05837		HCON_00184490-00001	1.11724e-79	3.06782		HCON_00106625-00001	2.42317e-32	4.22399
HCON_00129070-00001	7.34373e-70	2.74798		HCON_00063620-00001	1.15155e-56	2.61107						HCON_00189520-00001	3.90284e-68	5.22166		HCON_00155420-00001	8.52788e-27	3.00379		HCON_00049400-00002	1.19292e-09	4.11685		HCON_00164920-00002	3.50736e-72	6.05742		HCON_00030680-00001	1.46674e-21	3.06198		HCON_00058890-00001	3.90942e-18	4.22264
HCON_00150745-00001	2.81567e-51	2.74762		HCON_00050370-00001	1.4638e-18	2.60754						HCON_00138740-00001	2.08653e-45	5.21892		HCON_00040600-00001	7.07086e-09	3.00012		HCON_00057780-00001	1.57027e-75	4.11076		HCON_00075280-00001	4.51908e-94	6.05683		HCON_00049400-00001	9.92939e-17	3.06165		HCON_00034670-00001	4.95537e-23	4.22209
HCON_00155250-00001	1.6766e-165	2.74747		HCON_00024020-00001	5.64633e-08	2.60166						HCON_00123700-00001	4.02946e-21	5.2175		HCON_00122890-00001	9.27872e-10	2.99875		HCON_00137350-00001	3.31232e-34	4.10817		HCON_00124520-00001	2.83713e-93	6.05387		HCON_00064700-00001	2.91784e-114	3.06155		HCON_00043140-00001	6.00354e-17	4.21395
HCON_00116180-00001	4.40602e-145	2.7467		HCON_00192760-00001	4.3338e-07	2.60125						HCON_00075660-00001	1.45319e-45	5.21531		HCON_00029050-00001	1.18954e-25	2.99572		HCON_00101800-00001	1.76382e-27	4.09463		HCON_00154710-00001	1.02389e-93	6.0523		HCON_00048445-00001	5.73876e-28	3.06055		HCON_00119210-00001	5.60795e-09	4.21325
HCON_00104250-00001	3.96836e-269	2.74553		HCON_00016210-00001	1.44696e-12	2.59793						HCON_00102470-00001	1.31253e-43	5.21515		HCON_00019060-00001	1.61325e-09	2.99441		HCON_00104690-00001	5.11294e-21	4.08726		HCON_00044960-00002	3.22326e-93	6.05193		HCON_00156280-00001	2.06556e-103	3.05846		HCON_00184600-00001	1.12224e-15	4.20854
HCON_00184620-00001	1.36165e-16	2.7416		HCON_00107140-00001	1.61963e-143	2.59639						HCON_00189070-00001	1.5943e-200	5.20844		HCON_00001300-00001	4.37742e-06	2.99415		HCON_00041920-00001	1.80634e-36	4.08377		HCON_00029610-00001	6.94934e-46	6.05038		HCON_00186710-00001	7.68552e-68	3.05762		HCON_00015640-00001	2.75774e-08	4.20519
HCON_00174960-00002	0.00362599	2.73792		HCON_00062840-00001	3.77691e-23	2.58757						HCON_00013360-00005	1.09478e-45	5.20521		HCON_00134680-00001	0.00602751	2.98284		HCON_00113125-00001	1.75461e-17	4.07658		HCON_00054510-00001	2.18002e-24	6.04247		HCON_00005830-00001	5.25653e-74	3.05621		HCON_00043680-00001	3.44927e-23	4.20493
HCON_00129110-00001	6.86325e-07	2.73754		HCON_00156720-00001	0.00756794	2.5819						HCON_00155130-00001	9.69424e-224	5.19647		HCON_00058940-00001	1.1128e-09	2.98254		HCON_00117900-00001	2.5352e-17	4.07533		HCON_00007000-00001	1.02549e-37	6.04		HCON_00063530-00001	7.43484e-08	3.05518		HCON_00169660-00001	1.402e-22	4.20488
HCON_00141640-00001	8.76651e-85	2.73608		HCON_00078820-00001	2.78632e-09	2.57428						HCON_00161330-00001	1.34841e-144	5.1955		HCON_00121370-00001	1.79462e-10	2.97565		HCON_00192880-00001	6.78335e-12	4.074		HCON_00015810-00001	1.69319e-37	6.03756		HCON_00012500-00001	1.8947e-08	3.05431		HCON_00140735-00001	1.10566e-14	4.20485
HCON_00038610-00002	0.00411558	2.73263		HCON_00062110-00001	3.56744e-15	2.57242						HCON_00142290-00001	1.32214e-137	5.19497		HCON_00102660-00001	1.16546e-19	2.97512		HCON_00064610-00001	1.14665e-08	4.06912		HCON_00139920-00001	4.145e-53	6.03311		HCON_00123325-00001	8.09246e-47	3.05311		HCON_00189070-00001	5.09617e-83	4.18949
HCON_00101700-00001	3.22122e-05	2.73139		HCON_00037350-00001	2.67566e-11	2.56488						HCON_00085900-00001	1.88513e-65	5.19302		HCON_00141160-00001	7.35391e-10	2.96846		HCON_00162938-00001	4.03835e-18	4.06205		HCON_00018660-00001	1.1842e-92	6.03202		HCON_00137220-00001	2.19307e-33	3.05298		HCON_00054630-00001	2.49548e-31	4.18743
HCON_00194310-00001	0.00420559	2.73055		HCON_00052540-00001	0.000203911	2.56382						HCON_00159410-00001	1.12801e-45	5.18919		HCON_00061740-00001	4.37679e-20	2.96589		HCON_00168200-00001	4.38734e-29	4.0594		HCON_00012470-00001	2.77349e-26	6.03074		HCON_00127680-00001	9.51042e-47	3.05241		HCON_00035372-00001	1.99477e-17	4.18591
HCON_00133940-00001	5.50466e-14	2.73015		HCON_00112820-00001	7.81348e-16	2.56321						HCON_00142870-00002	3.31582e-61	5.18516		HCON_00140190-00001	0.00236253	2.96224		HCON_00136520-00001	9.63385e-126	4.05621		HCON_00014950-00001	5.0567e-42	6.02937		HCON_00154880-00001	9.90043e-25	3.05159		HCON_00175480-00001	2.25664e-15	4.1848
HCON_00155380-00001	3.07681e-210	2.72756		HCON_00003380-00001	2.65845e-06	2.55677						HCON_00041920-00001	3.11425e-39	5.18378		HCON_00042000-00001	2.88819e-10	2.95962		HCON_00028090-00001	7.31279e-05	4.05382		HCON_00126770-00001	5.29112e-65	6.02894		HCON_00039200-00001	3.43061e-110	3.04745		HCON_00152360-00001	9.31782e-23	4.18253
HCON_00095150-00001	6.91303e-12	2.72658		HCON_00161400-00001	1.06334e-67	2.55177						HCON_00149210-00001	1.42284e-54	5.17532		HCON_00060060-00001	0.00133106	2.95664		HCON_00120210-00001	1.00235e-17	4.0534		HCON_00098570-00001	3.44681e-66	6.02666		HCON_00131525-00001	1.67886e-11	3.04724		HCON_00067250-00001	6.93092e-31	4.18187
HCON_00030660-00001	1.39292e-08	2.72651		HCON_00061610-00001	1.0674e-169	2.54828						HCON_00063450-00002	4.92099e-12	5.17202		HCON_00100700-00001	2.38849e-44	2.95467		HCON_00066340-00001	6.54514e-66	4.05047		HCON_00048400-00001	1.38472e-24	6.02368		HCON_00064540-00001	2.31982e-64	3.04411		HCON_00072520-00001	1.5905e-17	4.17721
HCON_00180200-00001	0.000100367	2.72576		HCON_00134520-00001	4.39335e-88	2.54456						HCON_00109360-00001	2.04791e-68	5.17152		HCON_00150355-00001	2.49896e-09	2.9491		HCON_00153350-00001	7.76832e-29	4.04946		HCON_00104720-00001	3.92909e-92	6.02166		HCON_00120010-00001	8.18453e-71	3.04233		HCON_00015900-00001	1.57365e-32	4.17259
HCON_00034880-00001	2.16544e-15	2.72522		HCON_00125250-00001	1.40671e-06	2.53732						HCON_00159800-00001	1.78608e-65	5.16913		HCON_00134320-00001	3.16841e-08	2.94269		HCON_00138610-00001	6.97592e-18	4.04664		HCON_00036140-00001	1.47049e-11	6.01631		HCON_00163070-00001	2.35596e-43	3.04032		HCON_00075990-00001	2.35976e-15	4.1725
HCON_00015900-00001	4.39749e-176	2.72044		HCON_00098910-00001	1.25083e-06	2.53693						HCON_00136490-00001	1.50135e-64	5.16886		HCON_00096770-00001	2.24279e-33	2.93278		HCON_00058880-00001	1.08777e-28	4.04537		HCON_00049975-00001	6.38569e-92	6.01591		HCON_00061340-00001	7.93659e-24	3.03955		HCON_00129250-00001	4.86653e-18	4.16973
HCON_00065600-00002	7.54415e-202	2.71952		HCON_00008170-00001	1.00382e-06	2.53295						HCON_00161740-00001	1.40253e-42	5.16814		HCON_00051030-00002	3.42518e-08	2.93154		HCON_00025270-00001	3.37298e-17	4.04526		HCON_00044530-00001	1.36922e-91	6.01438		HCON_00067240-00001	2.00374e-18	3.03695		HCON_00046210-00001	5.83254e-31	4.16765
HCON_00187900-00002	0.000337732	2.71704		HCON_00021910-00001	2.02613e-06	2.52976						HCON_00099290-00002	5.67153e-05	5.16739		HCON_00137670-00001	2.58143e-08	2.92963		HCON_00002710-00001	1.73925e-22	4.04426		HCON_00041540-00001	1.47254e-38	6.0137		HCON_00004580-00001	4.87871e-104	3.03627		HCON_00154160-00001	8.31408e-15	4.16746
HCON_00180500-00001	1.84029e-06	2.71596		HCON_00119360-00001	5.3563e-05	2.52866						HCON_00116040-00001	6.04936e-15	5.15471		HCON_00011440-00001	3.56458e-09	2.91982		HCON_00081390-00001	7.34131e-61	4.03981		HCON_00137065-00001	4.27203e-29	6.01337		HCON_00073720-00001	2.72036e-52	3.03432		HCON_00034760-00001	1.15433e-104	4.16571
HCON_00119480-00001	0.0041453	2.71227		HCON_00136810-00001	9.60825e-06	2.52609						HCON_00128360-00001	6.13605e-48	5.15081		HCON_00045600-00001	1.08228e-09	2.918		HCON_00142950-00001	4.61325e-26	4.03863		HCON_00058070-00001	9.17132e-92	6.0115		HCON_00109500-00001	8.62714e-48	3.03265		HCON_00067740-00001	9.23252e-24	4.15871
HCON_00005270-00001	1.61739e-146	2.71219		HCON_00091620-00001	1.01013e-32	2.52303						HCON_00005480-00001	0	5.13774		HCON_00016480-00001	2.10637e-94	2.91229		HCON_00062340-00001	9.91118e-283	4.03815		HCON_00090640-00001	5.84885e-59	6.00922		HCON_00005490-00001	1.37569e-68	3.03198		HCON_00186560-00001	2.45647e-11	4.15367
HCON_00137190-00001	7.56009e-05	2.70959		HCON_00123240-00001	2.34219e-06	2.52191						HCON_00101900-00001	4.17238e-35	5.13707		HCON_00067800-00001	2.16463e-22	2.91047		HCON_00074200-00001	6.39941e-51	4.03796		HCON_00117970-00002	1.15106e-27	6.00508		HCON_00141360-00001	1.75169e-51	3.03195		HCON_00003460-00001	1.69981e-22	4.15334
HCON_00106575-00001	3.06135e-16	2.70624		HCON_00184650-00001	0.000112963	2.52109						HCON_00052810-00001	1.26747e-62	5.12896		HCON_00188210-00001	1.02859e-52	2.90682		HCON_00078520-00001	1.28943e-10	4.03717		HCON_00129960-00001	7.94648e-91	6.00009		HCON_00166260-00001	3.81427e-36	3.03145		HCON_00098160-00001	1.26134e-19	4.15146
HCON_00134085-00001	1.16704e-235	2.70548		HCON_00135300-00001	2.07672e-65	2.51927						HCON_00190380-00002	0.00103659	5.12446		HCON_00009370-00001	2.31785e-71	2.90402		HCON_00145220-00001	2.15129e-06	4.03174		HCON_00134790-00002	2.04274e-51	5.99946		HCON_00005980-00001	3.19577e-57	3.03046		HCON_00018440-00001	9.47142e-22	4.1513
HCON_00142570-00001	2.17975e-47	2.70221		HCON_00135300-00002	2.07672e-65	2.51927						HCON_00181880-00001	5.9453e-78	5.11998		HCON_00185860-00001	8.45686e-08	2.90287		HCON_00040220-00001	1.28516e-14	4.03091		HCON_00104010-00001	1.11499e-51	5.99498		HCON_00062460-00001	2.25282e-63	3.03006		HCON_00105500-00001	4.1269e-31	4.15114
HCON_00102240-00001	3.17056e-10	2.70077		HCON_00084030-00001	8.70412e-72	2.51831						HCON_00054040-00001	9.40422e-62	5.11415		HCON_00186925-00001	3.87725e-31	2.89335		HCON_00181880-00001	1.1831e-29	4.03011		HCON_00007860-00001	9.72048e-19	5.98495		HCON_00005870-00001	4.05558e-92	3.02905		HCON_00166640-00001	3.5498e-14	4.14983
HCON_00084060-00001	4.2684e-53	2.69983		HCON_00156270-00001	1.97673e-06	2.5129						HCON_00098470-00001	2.21958e-51	5.1097		HCON_00137370-00001	7.28025e-06	2.89052		HCON_00143590-00005	0.000229343	4.02883		HCON_00123350-00001	2.52581e-19	5.98444		HCON_00023530-00001	2.77669e-30	3.02863		HCON_00179900-00002	3.81189e-22	4.14968
HCON_00160475-00001	1.80274e-121	2.69416		HCON_00164190-00001	1.04229e-95	2.51152						HCON_00115340-00001	7.47737e-61	5.10546		HCON_00108520-00001	3.01081e-09	2.88587		HCON_00037070-00001	1.80281e-17	4.01722		HCON_00134810-00001	4.83858e-53	5.9829		HCON_00031580-00002	1.29039e-15	3.02823		HCON_00127710-00001	1.95598e-23	4.14829
HCON_00100750-00001	3.2309e-05	2.69174		HCON_00138840-00001	1.56441e-06	2.50862						HCON_00048510-00001	4.31913e-231	5.10116		HCON_00148950-00001	3.72837e-33	2.87676		HCON_00009370-00001	1.03044e-53	4.0153		HCON_00156760-00001	8.457e-65	5.98023		HCON_00094515-00001	2.63583e-52	3.02808		HCON_00082640-00001	9.97656e-12	4.14741
HCON_00041010-00001	6.87265e-119	2.68985		HCON_00036350-00002	9.47037e-165	2.50562						HCON_00192760-00001	1.38608e-19	5.09292		HCON_00031480-00001	3.796e-07	2.87581		HCON_00127150-00001	2.18574e-28	4.01528		HCON_00120530-00001	9.0532e-25	5.9801		HCON_00032790-00001	2.03472e-45	3.02333		HCON_00004750-00001	2.76488e-05	4.14732
HCON_00193310-00001	1.25136e-64	2.68392		HCON_00005940-00001	4.20288e-06	2.50178						HCON_00000570-00003	1.86749e-64	5.09148		HCON_00063570-00001	1.32013e-13	2.8732		HCON_00085110-00001	1.26343e-23	4.01442		HCON_00098750-00001	6.98346e-90	5.97548		HCON_00030710-00001	7.11529e-72	3.02211		HCON_00115950-00001	1.92322e-13	4.13956
HCON_00092080-00001	1.57942e-14	2.68247		HCON_00113370-00001	2.48041e-06	2.49707						HCON_00044810-00001	1.32955e-60	5.09065		HCON_00007272-00001	3.78013e-121	2.87253		HCON_00155830-00001	4.33706e-105	4.00131		HCON_00122920-00001	6.80705e-46	5.97361		HCON_00005380-00001	1.87396e-80	3.02161		HCON_00052220-00001	1.99633e-30	4.13883
HCON_00031630-00001	3.97874e-10	2.68122		HCON_00029918-00001	3.16675e-06	2.49701						HCON_00134680-00001	4.97417e-09	5.09064		HCON_00153460-00001	1.72609e-31	2.86387		HCON_00016695-00001	5.475e-20	3.99825		HCON_00062330-00001	2.512e-83	5.963		HCON_00060770-00001	5.68372e-24	3.02141		HCON_00125450-00001	1.31493e-19	4.13639
HCON_00155180-00001	3.97702e-10	2.67973		HCON_00059730-00001	1.18942e-06	2.49037						HCON_00100540-00001	1.43578e-35	5.08923		HCON_00088530-00001	1.67989e-49	2.85932		HCON_00151100-00001	4.46873e-28	3.99732		HCON_00169460-00001	4.73674e-09	5.96043		HCON_00122990-00001	2.50161e-23	3.01959		HCON_00029510-00001	1.8978e-17	4.13499
HCON_00183960-00001	3.25074e-17	2.67749		HCON_00036480-00001	9.28975e-142	2.49035						HCON_00144970-00001	2.06237e-53	5.08769		HCON_00137220-00001	6.09938e-127	2.85816		HCON_00114080-00001	1.03519e-27	3.98789		HCON_00138860-00001	4.33041e-24	5.95918		HCON_00005800-00001	7.01901e-09	3.01704		HCON_00084790-00001	3.49907e-30	4.13401
HCON_00155270-00001	1.00008e-47	2.67739		HCON_00014060-00001	2.56324e-10	2.48913						HCON_00087380-00001	7.2292e-59	5.07428		HCON_00162010-00001	1.33669e-07	2.85232		HCON_00125450-00001	1.17552e-18	3.98701		HCON_00016780-00001	1.29304e-43	5.95421		HCON_00027950-00001	4.10069e-29	3.01453		HCON_00056590-00001	6.72547e-13	4.13299
HCON_00180390-00001	4.0589e-69	2.6772		HCON_00135820-00002	0.0096914	2.4885						HCON_00112220-00001	8.44991e-47	5.06595		HCON_00128950-00001	1.57776e-19	2.84922		HCON_00189250-00001	7.38152e-56	3.98616		HCON_00022400-00001	8.46552e-57	5.95117		HCON_00072680-00001	5.8051e-13	3.01419		HCON_00125010-00001	1.95466e-16	4.13081
HCON_00089000-00001	5.02989e-13	2.6766		HCON_00045600-00001	3.13176e-28	2.46384						HCON_00043930-00001	2.12941e-34	5.06199		HCON_00163680-00001	1.48887e-08	2.84619		HCON_00017020-00001	4.17809e-19	3.9842		HCON_00192190-00001	7.01434e-19	5.9494		HCON_00136430-00001	0.00422374	3.01107		HCON_00153090-00001	1.93803e-30	4.1267
HCON_00137390-00001	4.35448e-98	2.67631		HCON_00129180-00001	0.00113478	2.46375						HCON_00111060-00002	1.23623e-11	5.0586		HCON_00114590-00001	1.2096e-19	2.83861		HCON_00172300-00001	2.4233e-17	3.97898		HCON_00004270-00001	1.98139e-17	5.94933		HCON_00142420-00001	4.17204e-43	3.0086		HCON_00004710-00004	9.44276e-05	4.11407
HCON_00179600-00001	1.98641e-06	2.67569		HCON_00129210-00001	0.00113478	2.46375						HCON_00189050-00001	1.51808e-42	5.05236		HCON_00047060-00001	1.84892e-08	2.83256		HCON_00124010-00001	1.604e-13	3.97817		HCON_00141710-00002	3.95088e-87	5.94783		HCON_00151010-00001	5.67451e-52	3.00798		HCON_00037070-00001	1.09567e-20	4.11363
HCON_00129310-00001	3.74276e-99	2.6697		HCON_00167500-00001	1.89407e-08	2.45815						HCON_00039205-00001	4.0664e-20	5.05043		HCON_00062020-00001	0.000156042	2.83036		HCON_00063450-00002	3.42213e-05	3.9725		HCON_00134070-00001	2.15618e-14	5.94535		HCON_00006140-00001	3.18816e-05	3.00533		HCON_00040320-00001	4.98919e-21	4.10796
HCON_00123380-00001	0.00139342	2.66869		HCON_00193740-00001	4.942e-30	2.45756						HCON_00064810-00001	8.00452e-37	5.04682		HCON_00175270-00001	1.3889e-74	2.82788		HCON_00090580-00001	5.41801e-81	3.97114		HCON_00012570-00001	6.10642e-28	5.94473		HCON_00140150-00002	2.10429e-13	3.00361		HCON_00110570-00001	1.76894e-30	4.10551
HCON_00101350-00001	2.76839e-152	2.66753		HCON_00094480-00001	4.64146e-08	2.45478						HCON_00054660-00001	1.03557e-18	5.03922		HCON_00135320-00001	2.09651e-08	2.82771		HCON_00044520-00001	6.02227e-19	3.96939		HCON_00036880-00001	2.79685e-53	5.94368		HCON_00064920-00001	2.15247e-39	3.00169		HCON_00166690-00001	1.21189e-11	4.10462
HCON_00155670-00001	1.88876e-70	2.6675		HCON_00089200-00001	1.69318e-07	2.45259						HCON_00008265-00001	1.24928e-36	5.03806		HCON_00093860-00001	8.63233e-10	2.82397		HCON_00129510-00001	5.25333e-17	3.96875		HCON_00020720-00001	5.1894e-88	5.94267		HCON_00064920-00002	2.15247e-39	3.00169		HCON_00124960-00001	1.91552e-30	4.10447
HCON_00159930-00001	1.25288e-25	2.66524		HCON_00074370-00001	4.98227e-07	2.45032						HCON_00100650-00001	3.98899e-56	5.03638		HCON_00125100-00001	5.29108e-15	2.82038		HCON_00126020-00001	1.2824e-20	3.96399		HCON_00145690-00001	8.10002e-45	5.93607		HCON_00005805-00001	1.37382e-12	3.00168		HCON_00022250-00001	4.08189e-23	4.10018
HCON_00023450-00001	5.25884e-97	2.66211		HCON_00034742-00001	4.91321e-06	2.45007						HCON_00054380-00001	0	5.03416		HCON_00157278-00001	7.79552e-16	2.82012		HCON_00099660-00001	2.46356e-277	3.96297		HCON_00072390-00001	1.81485e-50	5.93405		HCON_00110090-00001	3.16961e-07	3.00157		HCON_00150190-00001	2.59103e-20	4.097
HCON_00152790-00001	2.69811e-144	2.66128		HCON_00062090-00001	0.000128933	2.44805						HCON_00054420-00001	0	5.03416		HCON_00158670-00001	5.39744e-41	2.81989		HCON_00124900-00001	7.33881e-17	3.957		HCON_00133030-00001	1.59191e-25	5.92868		HCON_00091460-00001	2.71948e-15	3.00128		HCON_00098600-00001	2.77907e-30	4.09305
HCON_00107250-00001	1.36428e-31	2.66092		HCON_00042150-00001	1.96725e-05	2.44601						HCON_00044130-00001	1.85813e-63	5.03316		HCON_00043150-00001	1.13936e-08	2.81953		HCON_00101350-00001	1.66629e-11	3.9552		HCON_00149670-00003	1.13172e-15	5.9274		HCON_00134410-00001	6.43918e-18	3.00047		HCON_00187300-00001	9.8904e-17	4.09152
HCON_00122990-00001	2.35514e-205	2.65993		HCON_00134490-00001	0.000595795	2.44601						HCON_00110530-00001	1.73254e-40	5.03202		HCON_00048990-00001	0.000306827	2.81794		HCON_00124260-00001	3.789e-20	3.95099		HCON_00107650-00001	1.57226e-87	5.92703		HCON_00156240-00001	5.58228e-63	2.99743		HCON_00085850-00001	2.676e-15	4.09092
HCON_00082180-00001	1.50252e-98	2.65783		HCON_00055195-00001	0.00480185	2.44424						HCON_00088610-00001	4.3114e-36	5.02405		HCON_00098360-00001	1.63672e-08	2.8171		HCON_00139210-00001	1.35228e-19	3.94977		HCON_00100490-00001	6.4914e-56	5.92512		HCON_00032280-00001	7.3442e-12	2.99518		HCON_00186590-00001	9.28122e-06	4.09048
HCON_00119880-00001	2.34247e-69	2.65536		HCON_00123180-00001	3.66367e-20	2.44205						HCON_00111060-00001	7.39607e-19	5.01711		HCON_00134440-00001	4.04947e-23	2.81687		HCON_00042000-00001	4.95998e-09	3.949		HCON_00135360-00001	3.45995e-87	5.92395		HCON_00131550-00001	1.56869e-37	2.9945		HCON_00007730-00001	4.35525e-106	4.08582
HCON_00182780-00001	9.81862e-06	2.65509		HCON_00086310-00001	3.86097e-05	2.43925						HCON_00193210-00001	2.8079e-55	5.01209		HCON_00157170-00001	6.81333e-10	2.8154		HCON_00193090-00001	2.5377e-137	3.94731		HCON_00129260-00001	6.87177e-63	5.92256		HCON_00132240-00001	3.57359e-07	2.99436		HCON_00126020-00001	2.71953e-21	4.08561
HCON_00193850-00001	0.00105626	2.65381		HCON_00187850-00001	4.9057e-133	2.42711						HCON_00165110-00001	1.20377e-46	5.00708		HCON_00022570-00001	6.19123e-134	2.81498		HCON_00148190-00001	1.50316e-144	3.94722		HCON_00039740-00001	7.03555e-26	5.9196		HCON_00056370-00001	9.23568e-84	2.99029		HCON_00141230-00001	4.70065e-19	4.08317
HCON_00001880-00001	9.0546e-06	2.65278		HCON_00180610-00001	9.80002e-90	2.42645						HCON_00063240-00001	1.79784e-09	5.00491		HCON_00172390-00001	3.25641e-09	2.81164		HCON_00153420-00001	2.01634e-58	3.94609		HCON_00161525-00001	1.34316e-71	5.91796		HCON_00122470-00001	1.11033e-87	2.9882		HCON_00109990-00001	9.48265e-30	4.08222
HCON_00179590-00001	4.09709e-06	2.65275		HCON_00133120-00001	6.92335e-06	2.42251						HCON_00134140-00001	1.41706e-54	4.99743		HCON_00107250-00001	2.81146e-27	2.80795		HCON_00140080-00001	6.78057e-70	3.94489		HCON_00156600-00001	1.04876e-51	5.91732		HCON_00160040-00001	3.98079e-23	2.9872		HCON_00160475-00001	3.15895e-21	4.07753
HCON_00131440-00001	1.8321e-07	2.65126		HCON_00060900-00001	8.94364e-20	2.41887						HCON_00142780-00001	1.79591e-42	4.9962		HCON_00062770-00001	6.09938e-127	2.80271		HCON_00100440-00001	1.29781e-13	3.94469		HCON_00027650-00001	7.45572e-87	5.91662		HCON_00085060-00001	1.22643e-80	2.98312		HCON_00037050-00001	1.1435e-232	4.07576
HCON_00155400-00001	1.02654e-19	2.65094		HCON_00047380-00001	1.02642e-05	2.41768						HCON_00113685-00001	6.13721e-33	4.99477		HCON_00160220-00001	0.00587018	2.80214		HCON_00135040-00001	0	3.94179		HCON_00074650-00001	1.71213e-77	5.9135		HCON_00167060-00001	4.88882e-108	2.98201		HCON_00132380-00001	3.06665e-44	4.07451
HCON_00007274-00001	3.48598e-40	2.65056		HCON_00018940-00001	3.56425e-108	2.41485						HCON_00148080-00001	7.90502e-43	4.99361		HCON_00098530-00002	2.50265e-06	2.79996		HCON_00035530-00001	1.44843e-183	3.9414		HCON_00099530-00001	1.46912e-51	5.91112		HCON_00137008-00001	7.37356e-07	2.9816		HCON_00138820-00001	1.17324e-29	4.07349
HCON_00036280-00001	5.80485e-281	2.64549		HCON_00018940-00002	3.56425e-108	2.41485						HCON_00138535-00001	1.90783e-54	4.99299		HCON_00162935-00001	4.18996e-17	2.79812		HCON_00160120-00001	8.3463e-22	3.93557		HCON_00131810-00001	3.23147e-52	5.90883		HCON_00186530-00001	1.58167e-76	2.97672		HCON_00103210-00001	3.25457e-08	4.07186
HCON_00120570-00001	2.09142e-06	2.64493		HCON_00060950-00001	1.86409e-21	2.413						HCON_00073330-00001	4.4815e-15	4.99113		HCON_00171700-00001	0.000150878	2.79664		HCON_00186210-00001	9.74494e-11	3.93433		HCON_00039050-00001	6.22359e-32	5.90619		HCON_00150450-00001	1.34183e-35	2.97498		HCON_00189420-00001	1.16159e-29	4.06927
HCON_00037550-00001	1.89454e-42	2.6427		HCON_00137250-00001	0.00888808	2.41081						HCON_00125170-00001	5.51382e-40	4.9857		HCON_00078020-00001	3.92655e-158	2.7943		HCON_00023080-00001	3.32856e-153	3.93424		HCON_00024150-00001	5.8079e-86	5.90556		HCON_00192630-00001	1.21719e-06	2.97484		HCON_00102100-00003	3.3177e-07	4.06149
HCON_00100200-00001	1.45463e-36	2.64167		HCON_00062370-00001	9.90475e-34	2.40918						HCON_00052780-00001	8.46862e-56	4.98385		HCON_00002702-00001	1.13996e-13	2.79221		HCON_00152090-00001	4.87082e-19	3.93326		HCON_00132340-00002	6.17529e-27	5.90029		HCON_00030660-00001	1.24803e-07	2.97461		HCON_00164460-00001	5.35907e-17	4.05785
HCON_00010710-00001	6.81664e-63	2.64096		HCON_00189110-00001	8.63508e-06	2.40712						HCON_00099050-00001	6.21379e-41	4.98379		HCON_00050670-00001	1.02322e-38	2.78825		HCON_00188830-00001	3.87333e-17	3.93313		HCON_00077620-00001	9.58947e-86	5.89735		HCON_00012800-00001	1.94505e-47	2.97433		HCON_00115290-00001	2.0647e-13	4.0578
HCON_00160360-00001	0.000117546	2.64088		HCON_00188680-00001	1.37562e-54	2.4071						HCON_00156030-00002	0.00026115	4.98106		HCON_00138535-00001	1.76811e-10	2.78638		HCON_00146570-00001	6.03485e-27	3.93174		HCON_00053480-00001	1.37095e-85	5.89107		HCON_00157510-00001	5.22697e-46	2.97422		HCON_00070780-00001	1.31018e-29	4.05124
HCON_00032429-00001	5.76266e-06	2.64061		HCON_00170120-00001	1.59506e-05	2.40688						HCON_00086430-00001	1.88936e-20	4.98034		HCON_00148700-00001	1.18869e-28	2.78385		HCON_00113880-00001	1.9535e-05	3.93116		HCON_00105340-00002	5.41293e-83	5.89006		HCON_00142540-00001	6.66899e-11	2.97414		HCON_00120060-00001	6.80581e-08	4.0484
HCON_00155230-00001	7.42437e-08	2.64024		HCON_00124435-00001	0.000106024	2.40427						HCON_00109860-00001	2.13888e-37	4.975		HCON_00172300-00001	1.98172e-09	2.78112		HCON_00107730-00001	7.89604e-28	3.92981		HCON_00162450-00002	4.35538e-18	5.88964		HCON_00100400-00001	6.54803e-66	2.97234		HCON_00123170-00001	1.17577e-19	4.0459
HCON_00064370-00001	4.31978e-279	2.63442		HCON_00036370-00001	5.3817e-36	2.40385						HCON_00005220-00001	4.15744e-42	4.97496		HCON_00177410-00001	1.55857e-167	2.78096		HCON_00062280-00001	7.58077e-27	3.92977		HCON_00025030-00001	6.88937e-47	5.88859		HCON_00057490-00001	3.86405e-11	2.97103		HCON_00148060-00001	7.95383e-14	4.0449
HCON_00053030-00001	9.10927e-83	2.63237		HCON_00145460-00001	0.00012449	2.40318						HCON_00086570-00001	1.44284e-41	4.96958		HCON_00134330-00001	0.00104326	2.77902		HCON_00166450-00001	1.50369e-08	3.92861		HCON_00018000-00001	7.28286e-60	5.88369		HCON_00159930-00001	6.35684e-46	2.97021		HCON_00106960-00001	7.34587e-16	4.04431
HCON_00164360-00001	2.77579e-63	2.63176		HCON_00143140-00001	1.42818e-08	2.40229						HCON_00146370-00001	4.58237e-16	4.94717		HCON_00172280-00001	3.32328e-08	2.77744		HCON_00045420-00001	1.43526e-28	3.9279		HCON_00025430-00001	7.52589e-33	5.88289		HCON_00093210-00001	1.21718e-64	2.97006		HCON_00050670-00001	1.31375e-28	4.03972
HCON_00105250-00001	5.37224e-49	2.62579		HCON_00151570-00001	3.88552e-20	2.40156						HCON_00160430-00001	2.84252e-38	4.94665		HCON_00043950-00001	5.44818e-09	2.77578		HCON_00137220-00001	4.01914e-111	3.92761		HCON_00124505-00001	2.53529e-85	5.88108		HCON_00132780-00001	1.12332e-06	2.96618		HCON_00123520-00001	3.19705e-29	4.03777
HCON_00111050-00001	2.50966e-51	2.62565		HCON_00189300-00001	1.16117e-05	2.39328						HCON_00084370-00001	5.53137e-15	4.93772		HCON_00043980-00001	5.44818e-09	2.77578		HCON_00141750-00001	4.31155e-12	3.92504		HCON_00124130-00001	7.61704e-85	5.87731		HCON_00142870-00002	0.00821863	2.96378		HCON_00061980-00004	5.5987e-09	4.0375
HCON_00140320-00001	1.79044e-05	2.62292		HCON_00047265-00001	2.91311e-13	2.39051						HCON_00024010-00001	9.83061e-142	4.93744		HCON_00103730-00001	1.84854e-07	2.77408		HCON_00010240-00001	1.57087e-15	3.91793		HCON_00037950-00001	1.92184e-43	5.87719		HCON_00034210-00001	1.44432e-31	2.95869		HCON_00159180-00001	9.44742e-29	4.0339
HCON_00046525-00001	3.6559e-05	2.62225		HCON_00037070-00001	3.81512e-70	2.38417						HCON_00013390-00001	1.99463e-46	4.92608		HCON_00193080-00001	2.68853e-36	2.77343		HCON_00152120-00001	4.07925e-21	3.91605		HCON_00051140-00001	6.03556e-85	5.87561		HCON_00105790-00001	2.14808e-30	2.95418		HCON_00106690-00001	6.47696e-16	4.03271
HCON_00009240-00001	7.98049e-117	2.62211		HCON_00038880-00001	1.36147e-141	2.38367						HCON_00008420-00001	9.09953e-241	4.92449		HCON_00025810-00001	3.28372e-75	2.76755		HCON_00063050-00001	8.59034e-96	3.91066		HCON_00128880-00001	4.26166e-48	5.87445		HCON_00121270-00001	1.19119e-08	2.95305		HCON_00097500-00001	9.57992e-09	4.03148
HCON_00124740-00001	1.10669e-60	2.61405		HCON_00103800-00001	3.56065e-55	2.38294						HCON_00136400-00001	1.26493e-37	4.92363		HCON_00155445-00001	8.67946e-40	2.76597		HCON_00158910-00002	2.14064e-08	3.91038		HCON_00053540-00001	5.10755e-32	5.87224		HCON_00098630-00001	2.44708e-13	2.95132		HCON_00167030-00001	7.41139e-17	4.02529
HCON_00115380-00001	7.7957e-05	2.61361		HCON_00157640-00001	2.07234e-81	2.38096						HCON_00125930-00001	1.01307e-151	4.9211		HCON_00091460-00001	6.21649e-162	2.76374		HCON_00048540-00001	4.90886e-23	3.90751		HCON_00128605-00001	7.33047e-35	5.86888		HCON_00184960-00001	1.66608e-23	2.95105		HCON_00072900-00001	1.30869e-18	4.02375
HCON_00073020-00001	7.76274e-76	2.61277		HCON_00161950-00001	5.13959e-05	2.37921						HCON_00161730-00001	2.49864e-158	4.91973		HCON_00184615-00001	2.88373e-16	2.76219		HCON_00158810-00001	6.06327e-45	3.90615		HCON_00138225-00001	1.09735e-30	5.86727		HCON_00023650-00002	6.31802e-08	2.95076		HCON_00118630-00001	1.44885e-28	4.02345
HCON_00133050-00001	1.57553e-115	2.61036		HCON_00104430-00002	5.92616e-100	2.37882						HCON_00154090-00001	1.26442e-31	4.91928		HCON_00161600-00001	0.000136669	2.74768		HCON_00121370-00001	1.04407e-17	3.9057		HCON_00127700-00001	1.33573e-84	5.86596		HCON_00051940-00001	1.36327e-41	2.94856		HCON_00009370-00001	2.56372e-53	4.02304
HCON_00150840-00001	5.73535e-41	2.60912		HCON_00132080-00001	6.35044e-23	2.37811						HCON_00149640-00001	1.00333e-75	4.91891		HCON_00121820-00001	1.02763e-11	2.74702		HCON_00102100-00003	9.46008e-08	3.9033		HCON_00121470-00001	2.87569e-47	5.86577		HCON_00022410-00001	2.52491e-93	2.94585		HCON_00125980-00001	4.72385e-20	4.02155
HCON_00143620-00001	5.77945e-07	2.60577		HCON_00193590-00001	3.00592e-05	2.37648						HCON_00125150-00001	1.78162e-31	4.91846		HCON_00186610-00004	6.30121e-08	2.72987		HCON_00083430-00001	0	3.89961		HCON_00160140-00001	1.43923e-24	5.86494		HCON_00128570-00001	3.86688e-35	2.94477		HCON_00029250-00001	4.61789e-16	4.02081
HCON_00106910-00001	4.38616e-101	2.60571		HCON_00032930-00001	1.46077e-08	2.3754						HCON_00014300-00001	1.80587e-43	4.90886		HCON_00122210-00001	1.80201e-05	2.72091		HCON_00147020-00001	0.000971345	3.89924		HCON_00076320-00001	6.21595e-51	5.86492		HCON_00143450-00001	9.48779e-93	2.9444		HCON_00077210-00001	6.30051e-29	4.01582
HCON_00088065-00001	3.08099e-06	2.60501		HCON_00158520-00001	3.64795e-18	2.37481						HCON_00050520-00001	5.8721e-47	4.90589		HCON_00036300-00001	0.000509554	2.71707		HCON_00167020-00001	8.82349e-12	3.89841		HCON_00052900-00001	6.80098e-32	5.85779		HCON_00162430-00004	2.9245e-13	2.94424		HCON_00011610-00001	4.15566e-28	4.01539
HCON_00099475-00001	1.14714e-05	2.60351		HCON_00134950-00001	6.23362e-42	2.37428						HCON_00094620-00001	7.86704e-19	4.90053		HCON_00187960-00001	1.53362e-17	2.71472		HCON_00058970-00001	8.06756e-26	3.89136		HCON_00010050-00001	2.88295e-37	5.85742		HCON_00053980-00001	1.86134e-88	2.94416		HCON_00168620-00001	5.1703e-14	4.01504
HCON_00164350-00001	1.64805e-71	2.60341		HCON_00115900-00001	8.9512e-06	2.37202						HCON_00158720-00001	5.21435e-41	4.89571		HCON_00171980-00001	4.6314e-15	2.71392		HCON_00156140-00001	1.45917e-26	3.8895		HCON_00010060-00001	2.88295e-37	5.85742		HCON_00002770-00001	3.96435e-09	2.94351		HCON_00121840-00001	2.50924e-16	4.01467
HCON_00047320-00001	1.17097e-11	2.6023		HCON_00122270-00001	2.92929e-05	2.37103						HCON_00109350-00001	1.86327e-48	4.88669		HCON_00106720-00001	4.6086e-33	2.70804		HCON_00058890-00001	4.45735e-16	3.88709		HCON_00123880-00001	4.52836e-46	5.85687		HCON_00118050-00001	2.86639e-39	2.94241		HCON_00066380-00001	1.56164e-21	4.0101
HCON_00083550-00001	2.64151e-05	2.60122		HCON_00071230-00001	8.91773e-136	2.36791						HCON_00113290-00001	5.7595e-49	4.88516		HCON_00027490-00001	7.27902e-43	2.70526		HCON_00152350-00001	4.13619e-11	3.88692		HCON_00102590-00001	2.88993e-12	5.85524		HCON_00125570-00001	2.75244e-06	2.94105		HCON_00044690-00001	3.419e-28	4.0075
HCON_00007280-00001	1.21917e-20	2.59898		HCON_00107170-00001	1.69619e-12	2.36784						HCON_00088620-00001	7.20821e-46	4.87866		HCON_00047230-00001	3.09496e-65	2.70237		HCON_00134360-00001	1.06493e-33	3.88626		HCON_00033150-00001	3.4076e-21	5.8522		HCON_00158440-00001	1.68452e-17	2.93918		HCON_00084020-00001	1.70645e-23	4.00732
HCON_00104670-00001	1.64975e-35	2.59705		HCON_00104035-00001	1.75742e-06	2.36017						HCON_00140220-00001	7.74664e-36	4.87646		HCON_00023980-00001	5.92343e-19	2.70053		HCON_00113680-00001	6.15567e-45	3.88433		HCON_00098960-00001	3.42736e-17	5.8506		HCON_00150840-00001	3.38703e-07	2.93854		HCON_00078520-00001	3.15408e-09	4.0013
HCON_00162540-00001	1.376e-176	2.59637		HCON_00125030-00001	2.27069e-05	2.35864						HCON_00089480-00001	2.12834e-38	4.87646		HCON_00128210-00001	1.58781e-07	2.69828		HCON_00037880-00001	1.22039e-19	3.88248		HCON_00187310-00001	8.23633e-84	5.84814		HCON_00043560-00001	3.85792e-28	2.93757		HCON_00082660-00001	1.21014e-10	3.99748
HCON_00084140-00001	8.28538e-67	2.59582		HCON_00055900-00001	5.03433e-52	2.35846						HCON_00013880-00001	2.85025e-48	4.87568		HCON_00135370-00001	3.8435e-25	2.69523		HCON_00114590-00001	4.75711e-20	3.88038		HCON_00133610-00001	1.18239e-24	5.84771		HCON_00075270-00003	0.00107025	2.9359		HCON_00035670-00001	1.82791e-13	3.99195
HCON_00129290-00001	2.1567e-72	2.59492		HCON_00123800-00002	0.000298365	2.35754						HCON_00009690-00001	2.40809e-48	4.87282		HCON_00103220-00001	2.32866e-08	2.69035		HCON_00103950-00001	3.37721e-06	3.87969		HCON_00134250-00001	1.22209e-49	5.84639		HCON_00076110-00001	1.04851e-57	2.93502		HCON_00024390-00001	2.18068e-28	3.98461
HCON_00193800-00001	3.49839e-07	2.59374		HCON_00161150-00001	2.21431e-36	2.35543						HCON_00134240-00001	3.22413e-31	4.8715		HCON_00188920-00001	1.91459e-07	2.68744		HCON_00128740-00001	1.36805e-26	3.87892		HCON_00061820-00001	2.00629e-83	5.84485		HCON_00105210-00001	3.97092e-08	2.93319		HCON_00041800-00001	1.67688e-27	3.98304
HCON_00130040-00001	9.17989e-31	2.59258		HCON_00023810-00001	1.07775e-48	2.35354						HCON_00048410-00001	2.79801e-10	4.87081		HCON_00038390-00001	4.9588e-07	2.68551		HCON_00102370-00001	0	3.87612		HCON_00153210-00001	8.15797e-46	5.83743		HCON_00121080-00001	1.5852e-66	2.92922		HCON_00026820-00001	5.08349e-28	3.9806
HCON_00044535-00001	3.83087e-06	2.59021		HCON_00030690-00001	1.45813e-13	2.3534						HCON_00049840-00001	6.88891e-47	4.86926		HCON_00174600-00001	2.78997e-44	2.68416		HCON_00100140-00001	2.01998e-09	3.87507		HCON_00072050-00001	1.37671e-32	5.83422		HCON_00098130-00001	5.00706e-84	2.92883		HCON_00166980-00001	5.41389e-17	3.98055
HCON_00077220-00001	1.69328e-75	2.58889		HCON_00092110-00001	1.98572e-05	2.34778						HCON_00100520-00001	1.03906e-38	4.86796		HCON_00117060-00001	3.0906e-07	2.68324		HCON_00102380-00001	4.67791e-168	3.87487		HCON_00100550-00001	2.51427e-46	5.83412		HCON_00155080-00001	1.71741e-14	2.9278		HCON_00067800-00001	3.17719e-108	3.97929
HCON_00101310-00001	2.38572e-177	2.58722		HCON_00097870-00001	0.000627698	2.34098						HCON_00140770-00001	3.77668e-40	4.86485		HCON_00087880-00001	8.55516e-15	2.6825		HCON_00057790-00001	1.0998e-48	3.86981		HCON_00139520-00001	1.27801e-43	5.83282		HCON_00142800-00001	1.07419e-49	2.92341		HCON_00181490-00001	1.88981e-33	3.96768
HCON_00164300-00001	4.82498e-23	2.5871		HCON_00188580-00001	0.00661627	2.33127						HCON_00187610-00001	1.16741e-20	4.85926		HCON_00062160-00001	1.31184e-11	2.67926		HCON_00155445-00001	1.56241e-24	3.86781		HCON_00150965-00001	7.30886e-35	5.83238		HCON_00136520-00001	0.000293812	2.92336		HCON_00150170-00001	5.59852e-13	3.96754
HCON_00007890-00001	2.0267e-09	2.58515		HCON_00113810-00001	4.10553e-06	2.3259						HCON_00124410-00001	4.64854e-59	4.85257		HCON_00099620-00001	5.10322e-06	2.67923		HCON_00091460-00001	3.44531e-57	3.86773		HCON_00110360-00001	9.55046e-51	5.83224		HCON_00166410-00001	1.49685e-15	2.9195		HCON_00157070-00001	1.02485e-10	3.96545
HCON_00120230-00001	2.16479e-09	2.58451		HCON_00061770-00001	3.74897e-05	2.32467						HCON_00090180-00001	5.86514e-19	4.85142		HCON_00082670-00001	1.43589e-11	2.67889		HCON_00117000-00001	2.7012e-35	3.86275		HCON_00099590-00001	1.37108e-32	5.83118		HCON_00109240-00001	9.21592e-12	2.91851		HCON_00055970-00001	5.59871e-28	3.96463
HCON_00193760-00001	1.40885e-17	2.58421		HCON_00052730-00001	2.89122e-12	2.32456						HCON_00002702-00001	6.43488e-34	4.85088		HCON_00146860-00001	3.69768e-73	2.67746		HCON_00067810-00001	8.18462e-16	3.85916		HCON_00137070-00001	2.52034e-49	5.83082		HCON_00130960-00001	6.88693e-09	2.91399		HCON_00167960-00001	1.14463e-21	3.96276
HCON_00025515-00001	1.19652e-57	2.58289		HCON_00030950-00001	7.62603e-05	2.32						HCON_00087910-00001	1.3351e-10	4.85067		HCON_00104480-00001	4.42313e-08	2.67465		HCON_00040970-00001	1.3985e-13	3.85859		HCON_00161500-00001	1.45357e-82	5.82983		HCON_00184660-00001	3.57313e-72	2.91255		HCON_00020700-00001	9.70054e-28	3.96167
HCON_00035630-00001	3.85843e-20	2.58077		HCON_00036870-00001	0.00010147	2.31632						HCON_00014240-00001	6.01307e-46	4.84119		HCON_00132240-00001	2.76459e-170	2.67397		HCON_00036100-00001	5.55419e-16	3.85858		HCON_00156880-00001	1.73653e-49	5.82823		HCON_00133870-00001	7.36618e-66	2.91154		HCON_00148610-00001	1.336e-27	3.96082
HCON_00184170-00001	3.48573e-08	2.57769		HCON_00129290-00001	4.79962e-85	2.31453						HCON_00018980-00001	8.1958e-136	4.83896		HCON_00057790-00001	1.344e-104	2.66849		HCON_00032429-00001	3.12732e-10	3.85768		HCON_00050640-00001	4.1499e-25	5.82761		HCON_00063290-00001	3.37159e-17	2.91132		HCON_00038600-00001	1.39821e-23	3.95709
HCON_00038100-00001	2.77142e-274	2.57735		HCON_00120280-00001	2.81068e-05	2.31252						HCON_00138700-00001	3.03571e-19	4.83696		HCON_00110000-00001	3.35191e-07	2.66435		HCON_00008420-00001	5.27286e-270	3.85593		HCON_00146530-00001	5.06412e-82	5.82274		HCON_00139390-00001	6.82508e-22	2.91051		HCON_00061070-00001	5.63416e-20	3.95653
HCON_00059510-00001	1.85513e-202	2.57693		HCON_00137240-00001	3.56379e-33	2.30841						HCON_00137130-00001	5.03948e-42	4.83322		HCON_00162250-00002	1.16216e-09	2.65993		HCON_00068100-00001	9.99561e-26	3.85445		HCON_00012740-00001	3.05566e-60	5.81901		HCON_00190300-00001	1.66502e-97	2.90891		HCON_00126730-00001	1.14921e-27	3.95124
HCON_00027950-00001	1.36212e-61	2.57589		HCON_00025320-00001	4.33646e-05	2.30817						HCON_00135335-00001	7.66894e-45	4.82715		HCON_00036250-00001	8.63094e-20	2.65115		HCON_00001260-00001	1.84294e-62	3.85081		HCON_00127310-00001	7.09647e-44	5.81812		HCON_00062440-00001	1.08643e-102	2.90843		HCON_00139290-00001	4.04124e-07	3.94805
HCON_00112510-00001	4.27456e-27	2.57055		HCON_00047160-00001	4.67355e-05	2.30773						HCON_00059660-00001	0.00705192	4.82662		HCON_00181210-00001	7.65538e-06	2.6453		HCON_00128150-00001	3.10919e-25	3.84894		HCON_00160790-00001	9.53305e-82	5.81198		HCON_00005690-00001	5.0268e-103	2.90762		HCON_00036480-00001	2.13679e-19	3.94676
HCON_00135820-00001	1.02664e-05	2.56993		HCON_00158050-00001	0.00133576	2.30667						HCON_00059660-00002	0.00705192	4.82662		HCON_00059450-00001	4.13853e-16	2.64457		HCON_00120400-00001	9.42878e-09	3.84876		HCON_00135970-00001	1.09257e-81	5.81011		HCON_00039880-00001	8.33935e-33	2.90469		HCON_00060880-00001	0.00603954	3.9406
HCON_00124780-00001	1.91453e-147	2.56811		HCON_00113760-00001	3.61306e-88	2.30144						HCON_00085070-00001	2.65459e-45	4.82534		HCON_00158630-00001	4.27313e-07	2.64188		HCON_00137068-00001	3.29671e-48	3.84849		HCON_00124220-00001	1.35819e-45	5.80983		HCON_00069740-00001	7.5048e-22	2.90151		HCON_00072510-00001	3.6736e-35	3.93792
HCON_00038610-00001	0.00106207	2.56743		HCON_00103160-00001	0.000142813	2.2956						HCON_00043060-00001	6.84262e-61	4.82458		HCON_00156170-00001	9.29424e-278	2.63559		HCON_00045490-00001	2.05621e-25	3.84497		HCON_00145650-00001	1.27175e-81	5.80922		HCON_00065380-00001	2.08269e-41	2.90132		HCON_00141490-00001	1.99403e-114	3.93696
HCON_00186000-00002	4.51017e-137	2.5649		HCON_00120440-00001	5.72018e-05	2.29548						HCON_00049380-00001	7.59914e-48	4.82041		HCON_00136100-00001	3.77131e-05	2.63291		HCON_00017810-00001	4.60642e-05	3.84442		HCON_00127950-00001	1.61847e-22	5.79861		HCON_00075930-00001	2.80617e-34	2.90065		HCON_00155860-00001	6.55483e-20	3.93668
HCON_00067240-00001	9.09766e-55	2.56219		HCON_00151620-00001	0.000182461	2.29139						HCON_00135040-00001	0	4.81576		HCON_00191700-00001	0.000109025	2.63227		HCON_00159460-00001	1.04243e-15	3.84389		HCON_00160460-00001	3.55926e-81	5.79756		HCON_00082550-00002	2.20067e-08	2.89692		HCON_00031240-00001	4.8378e-14	3.93595
HCON_00017810-00002	3.22028e-196	2.56207		HCON_00136450-00001	0.00493603	2.2911						HCON_00027530-00001	5.79617e-31	4.80982		HCON_00124000-00001	5.23281e-09	2.63106		HCON_00162010-00001	1.94498e-19	3.84114		HCON_00136310-00001	2.04442e-37	5.79641		HCON_00126690-00001	1.67512e-13	2.8965		HCON_00060610-00001	5.26734e-19	3.93461
HCON_00134900-00001	5.11607e-07	2.55854		HCON_00136500-00001	0.00493603	2.2911						HCON_00037260-00001	8.98509e-93	4.80793		HCON_00138160-00001	7.08973e-19	2.62968		HCON_00013660-00001	8.09419e-100	3.83903		HCON_00132260-00001	6.62905e-58	5.79425		HCON_00099070-00002	2.94699e-07	2.89342		HCON_00017340-00001	8.37583e-07	3.92825
HCON_00030770-00001	0.00218701	2.55561		HCON_00136510-00001	0.00493603	2.2911						HCON_00007272-00001	8.36423e-85	4.80111		HCON_00130030-00001	4.23388e-07	2.62606		HCON_00113370-00001	7.54792e-25	3.83824		HCON_00111830-00001	1.03169e-55	5.79367		HCON_00088680-00001	9.9761e-20	2.89255		HCON_00190380-00002	0.000246251	3.92602
HCON_00163905-00001	8.49446e-14	2.55494		HCON_00076060-00001	8.19587e-34	2.2882						HCON_00134785-00001	1.42606e-27	4.79785		HCON_00144270-00001	2.37943e-46	2.62017		HCON_00192590-00003	1.19152e-12	3.83559		HCON_00090560-00001	1.77851e-20	5.79173		HCON_00113685-00001	1.51216e-15	2.88768		HCON_00045930-00001	4.96209e-10	3.92595
HCON_00162660-00001	4.04853e-17	2.55482		HCON_00040150-00001	3.86302e-25	2.28793						HCON_00082350-00001	8.91764e-35	4.79666		HCON_00103970-00001	5.07532e-30	2.61884		HCON_00140220-00001	1.12844e-12	3.83499		HCON_00118360-00001	6.09663e-81	5.78997		HCON_00009685-00001	8.19276e-11	2.88649		HCON_00141600-00001	7.41411e-16	3.92592
HCON_00085770-00001	8.03302e-08	2.55453		HCON_00137510-00001	0.000353813	2.28575						HCON_00128910-00001	3.97039e-13	4.79639		HCON_00059500-00001	0.000552665	2.61784		HCON_00134140-00001	1.01117e-12	3.83463		HCON_00052950-00001	1.44369e-81	5.78988		HCON_00107260-00001	5.63375e-18	2.88305		HCON_00069430-00001	7.78523e-16	3.91558
HCON_00193020-00001	6.84413e-31	2.55336		HCON_00145120-00001	3.05692e-45	2.28413						HCON_00005650-00001	1.45229e-42	4.79521		HCON_00134390-00001	0	2.61783		HCON_00054160-00002	1.6111e-148	3.83382		HCON_00052950-00002	1.44369e-81	5.78988		HCON_00124160-00001	2.23436e-83	2.88177		HCON_00111550-00001	2.37829e-15	3.91467
HCON_00091410-00001	1.4527e-60	2.55258		HCON_00086920-00001	3.54751e-145	2.28048						HCON_00093860-00001	4.08311e-44	4.79053		HCON_00115300-00001	2.43831e-11	2.61738		HCON_00137810-00001	2.57411e-12	3.8337		HCON_00035170-00001	7.10471e-81	5.78942		HCON_00193840-00001	5.51345e-75	2.88056		HCON_00042000-00001	1.1985e-07	3.90932
HCON_00091410-00002	1.4527e-60	2.55258		HCON_00028100-00001	7.1896e-05	2.27667						HCON_00044535-00001	7.57329e-44	4.78684		HCON_00138655-00001	2.78618e-09	2.61473		HCON_00108490-00001	1.23804e-13	3.83021		HCON_00037060-00001	8.65147e-48	5.78854		HCON_00105890-00001	2.42106e-07	2.88006		HCON_00150070-00001	2.30294e-09	3.90511
HCON_00085310-00001	3.44536e-259	2.5505		HCON_00005680-00001	2.21899e-16	2.27464						HCON_00146250-00001	6.39074e-44	4.7863		HCON_00139220-00001	1.98366e-06	2.61228		HCON_00137062-00001	8.20619e-18	3.83005		HCON_00052000-00001	1.1418e-80	5.7876		HCON_00069820-00001	5.51982e-80	2.87786		HCON_00042160-00001	4.73827e-13	3.90419
HCON_00112500-00001	1.14812e-223	2.5495		HCON_00168050-00001	3.15169e-05	2.27435						HCON_00057090-00002	4.63911e-42	4.78438		HCON_00018960-00001	0.000484422	2.6119		HCON_00093250-00001	7.04411e-33	3.82611		HCON_00141030-00001	2.86912e-21	5.78586		HCON_00121910-00001	5.86837e-07	2.87653		HCON_00136090-00001	6.45068e-27	3.89636
HCON_00084740-00001	3.9752e-84	2.54869		HCON_00055040-00001	8.16424e-10	2.27383						HCON_00064370-00001	4.02541e-105	4.77621		HCON_00161730-00001	4.90751e-118	2.6103		HCON_00135060-00002	5.50308e-293	3.82606		HCON_00141040-00001	2.86912e-21	5.78586		HCON_00133900-00003	0.00677454	2.87516		HCON_00189050-00001	3.41437e-26	3.89612
HCON_00138090-00001	3.09404e-09	2.54824		HCON_00162495-00001	9.95433e-05	2.2707						HCON_00193830-00001	1.66086e-90	4.77406		HCON_00127760-00001	3.43458e-06	2.60627		HCON_00009240-00001	1.5749e-16	3.82547		HCON_00054920-00001	1.17961e-77	5.78081		HCON_00161990-00001	7.05101e-27	2.87123		HCON_00191490-00001	7.78467e-18	3.89554
HCON_00103730-00001	7.05541e-208	2.54801		HCON_00096310-00001	0.000156972	2.26924						HCON_00091560-00001	3.49815e-43	4.76591		HCON_00049840-00001	8.74989e-10	2.6062		HCON_00137790-00001	1.63298e-23	3.82508		HCON_00052740-00001	1.42188e-80	5.77552		HCON_00046590-00001	3.05916e-48	2.8703		HCON_00125810-00001	9.60226e-27	3.89343
HCON_00053400-00002	0.00287094	2.54455		HCON_00192870-00001	8.47451e-05	2.26771						HCON_00140550-00001	9.93692e-37	4.76264		HCON_00182130-00001	8.19587e-31	2.60214		HCON_00084400-00001	2.8754e-21	3.82306		HCON_00037956-00001	2.74534e-80	5.77344		HCON_00149750-00001	9.1203e-14	2.87029		HCON_00009930-00001	9.32454e-27	3.89128
HCON_00114080-00001	2.0929e-27	2.54429		HCON_00042830-00001	3.83012e-19	2.26743						HCON_00034910-00001	3.17899e-42	4.75544		HCON_00001750-00001	1.02261e-13	2.6021		HCON_00105020-00001	5.09883e-147	3.82124		HCON_00052190-00004	2.84261e-05	5.76874		HCON_00169380-00002	2.55808e-34	2.86951		HCON_00137040-00001	3.84294e-18	3.89104
HCON_00121130-00001	4.61478e-05	2.53666		HCON_00062860-00001	8.66134e-05	2.26543						HCON_00153460-00001	8.72814e-21	4.74955		HCON_00032950-00001	5.30869e-07	2.60194		HCON_00071560-00001	1.23508e-25	3.81912		HCON_00106760-00001	3.8783e-59	5.76596		HCON_00016220-00001	3.66806e-10	2.8691		HCON_00171980-00001	8.09239e-29	3.89031
HCON_00057880-00001	3.75377e-45	2.53633		HCON_00073720-00001	5.71015e-137	2.26515						HCON_00089720-00001	3.43252e-12	4.74783		HCON_00066720-00002	3.70599e-05	2.59524		HCON_00136810-00001	1.84148e-88	3.81799		HCON_00162910-00001	1.449e-22	5.76509		HCON_00124780-00001	1.52069e-09	2.86736		HCON_00191500-00001	3.93739e-42	3.88973
HCON_00058690-00001	6.25954e-21	2.53505		HCON_00187520-00001	4.22086e-16	2.26323						HCON_00004590-00001	1.08818e-56	4.7462		HCON_00073560-00001	1.05008e-06	2.59473		HCON_00087230-00001	1.69305e-24	3.81452		HCON_00110780-00001	1.22745e-79	5.76154		HCON_00009340-00001	1.7196e-33	2.86585		HCON_00156750-00001	5.10074e-05	3.8891
HCON_00101300-00001	8.47689e-230	2.53476		HCON_00006250-00001	0.00819319	2.25978						HCON_00093890-00001	5.41625e-41	4.74139		HCON_00004535-00001	2.93599e-06	2.59139		HCON_00004750-00001	0.000125485	3.81203		HCON_00064760-00001	7.12799e-47	5.76104		HCON_00122640-00001	2.00844e-07	2.86535		HCON_00055300-00001	9.65559e-15	3.88675
HCON_00126250-00001	3.52705e-06	2.53387		HCON_00118010-00001	9.30129e-05	2.25914						HCON_00060740-00001	2.74238e-37	4.73603		HCON_00170080-00001	4.29108e-18	2.59062		HCON_00109760-00001	3.63448e-10	3.81203		HCON_00148530-00001	5.12126e-45	5.75678		HCON_00099910-00001	3.07883e-80	2.86322		HCON_00099280-00001	6.24379e-82	3.88347
HCON_00186330-00001	9.53077e-180	2.53243		HCON_00126210-00001	7.91907e-05	2.25682						HCON_00121810-00001	1.62026e-37	4.71659		HCON_00185610-00001	6.89654e-09	2.59044		HCON_00085910-00001	4.11713e-16	3.81093		HCON_00051480-00001	1.18963e-79	5.75612		HCON_00063100-00001	0.00195396	2.86254		HCON_00185610-00001	8.7247e-17	3.88016
HCON_00029140-00001	8.88982e-105	2.53184		HCON_00152610-00001	5.99725e-06	2.2565						HCON_00012390-00001	7.95585e-11	4.70889		HCON_00142950-00001	3.0638e-20	2.58998		HCON_00127720-00001	2.8994e-57	3.80961		HCON_00040170-00001	3.10952e-79	5.75406		HCON_00116220-00001	5.63282e-09	2.86205		HCON_00192410-00001	5.96281e-13	3.87779
HCON_00088570-00001	1.94876e-252	2.53096		HCON_00055880-00001	0.0014237	2.25319						HCON_00137230-00001	2.16127e-22	4.7052		HCON_00124490-00001	9.14903e-143	2.58845		HCON_00049580-00001	2.8184e-18	3.8078		HCON_00072570-00001	5.02504e-23	5.752		HCON_00012230-00001	3.26601e-29	2.86051		HCON_00155250-00001	4.50396e-15	3.8766
HCON_00113060-00001	1.10856e-244	2.5291		HCON_00128000-00001	4.92228e-22	2.25256						HCON_00124630-00001	3.36102e-17	4.70494		HCON_00005220-00001	8.41476e-18	2.58601		HCON_00113685-00001	2.30223e-61	3.80639		HCON_00126930-00001	2.81799e-29	5.75013		HCON_00151030-00001	1.48198e-66	2.85993		HCON_00166830-00001	7.02608e-15	3.8751
HCON_00094660-00001	1.46237e-19	2.52856		HCON_00043660-00001	0.000314793	2.25092						HCON_00139300-00001	1.83239e-30	4.70488		HCON_00191720-00001	2.73639e-12	2.58488		HCON_00125000-00001	2.38114e-18	3.80583		HCON_00156630-00001	9.41495e-79	5.74684		HCON_00130030-00001	7.52154e-05	2.85929		HCON_00134000-00001	2.57589e-11	3.87402
HCON_00144160-00001	1.11334e-187	2.52844		HCON_00057380-00001	1.82765e-08	2.24978						HCON_00178370-00006	0.00941768	4.68977		HCON_00060600-00001	1.52132e-13	2.58471		HCON_00151660-00001	1.05053e-24	3.80417		HCON_00061170-00003	2.15676e-55	5.74626		HCON_00193830-00001	4.42651e-82	2.85831		HCON_00050350-00001	1.18796e-15	3.8727
HCON_00134920-00001	9.50542e-59	2.52687		HCON_00114050-00001	1.44375e-05	2.24861						HCON_00136230-00001	2.01894e-37	4.68429		HCON_00193090-00001	3.95568e-38	2.57953		HCON_00152300-00001	7.98817e-18	3.79941		HCON_00053340-00001	1.79103e-31	5.74532		HCON_00159170-00001	4.39904e-10	2.85796		HCON_00004420-00001	7.58024e-18	3.87025
HCON_00065410-00001	9.48972e-18	2.52248		HCON_00089160-00001	0.00190224	2.24596						HCON_00052820-00001	7.24413e-39	4.68092		HCON_00120060-00001	1.60392e-08	2.57854		HCON_00097755-00001	3.19334e-21	3.79661		HCON_00053350-00001	1.79103e-31	5.74532		HCON_00156285-00001	2.07192e-94	2.85746		HCON_00159650-00001	3.72892e-26	3.8697
HCON_00143530-00001	5.60854e-244	2.52138		HCON_00153270-00001	7.73998e-05	2.24328						HCON_00056340-00001	3.41144e-103	4.6796		HCON_00115320-00001	1.44471e-09	2.5765		HCON_00043870-00002	1.32873e-09	3.79341		HCON_00034750-00001	5.09172e-24	5.73938		HCON_00118950-00001	1.93501e-06	2.85658		HCON_00190970-00002	2.22345e-10	3.8681
HCON_00136940-00001	1.51526e-100	2.52128		HCON_00089470-00001	3.56718e-33	2.23533						HCON_00014210-00001	6.13721e-33	4.67849		HCON_00082460-00001	3.08929e-06	2.57578		HCON_00049800-00001	1.52642e-24	3.79034		HCON_00013100-00001	6.45877e-14	5.73864		HCON_00155080-00002	1.36567e-08	2.85651		HCON_00035970-00003	0.000112658	3.86679
HCON_00042950-00001	6.15878e-198	2.52024		HCON_00148620-00001	1.37785e-130	2.23058						HCON_00050350-00001	4.68641e-06	4.67539		HCON_00153350-00001	1.20154e-06	2.57531		HCON_00034890-00001	5.49518e-14	3.78852		HCON_00132270-00001	4.42683e-40	5.73792		HCON_00040964-00001	4.49406e-15	2.85465		HCON_00045815-00001	5.27279e-26	3.8664
HCON_00041080-00001	1.42485e-17	2.51823		HCON_00125550-00001	1.86622e-16	2.22719						HCON_00098060-00001	1.44515e-38	4.66355		HCON_00090580-00001	2.09e-76	2.57393		HCON_00101540-00001	9.1018e-25	3.7881		HCON_00132600-00001	2.6369e-78	5.73442		HCON_00119080-00001	1.06798e-19	2.85351		HCON_00157170-00001	5.56117e-19	3.86441
HCON_00188680-00001	2.25121e-22	2.51799		HCON_00003920-00001	6.85169e-05	2.22433						HCON_00111180-00001	1.72229e-38	4.66009		HCON_00037660-00001	2.9152e-76	2.5713		HCON_00090900-00001	4.62775e-22	3.78759		HCON_00024140-00001	3.75046e-78	5.72852		HCON_00094620-00001	1.95462e-48	2.85144		HCON_00139620-00001	6.66053e-15	3.86372
HCON_00113900-00001	5.72308e-233	2.5168		HCON_00007255-00001	4.23541e-07	2.22091						HCON_00167660-00001	1.01821e-38	4.65994		HCON_00005560-00001	1.48099e-07	2.56426		HCON_00146250-00001	2.63842e-14	3.78651		HCON_00086720-00001	4.19626e-26	5.72724		HCON_00090310-00001	3.86048e-17	2.84776		HCON_00192390-00001	2.35778e-15	3.86356
HCON_00067700-00001	1.511e-55	2.51528		HCON_00186205-00001	8.26906e-16	2.22059						HCON_00058830-00001	3.44261e-31	4.65622		HCON_00055180-00001	1.3953e-06	2.56377		HCON_00081060-00001	2.41874e-19	3.77764		HCON_00193400-00001	5.54746e-78	5.72555		HCON_00125930-00001	4.13354e-97	2.84538		HCON_00100690-00001	3.99077e-10	3.86144
HCON_00146540-00001	1.24014e-39	2.51455		HCON_00150070-00001	0.000338805	2.21755						HCON_00187960-00001	1.95695e-30	4.65257		HCON_00129690-00001	5.05674e-18	2.56182		HCON_00135060-00001	0	3.77729		HCON_00138430-00001	3.76414e-22	5.72454		HCON_00028550-00001	9.85432e-17	2.84514		HCON_00167340-00001	1.51672e-14	3.85902
HCON_00098080-00001	8.51896e-15	2.5129		HCON_00097290-00001	0.000156203	2.21742						HCON_00060760-00001	1.21173e-240	4.6494		HCON_00089480-00001	5.92136e-61	2.56116		HCON_00124010-00002	1.33799e-10	3.77678		HCON_00007060-00001	1.90549e-77	5.71939		HCON_00092760-00001	1.07299e-85	2.84365		HCON_00047000-00002	4.91063e-05	3.85678
HCON_00172760-00001	3.37212e-06	2.50823		HCON_00165360-00001	0.000114468	2.21445						HCON_00054360-00001	6.78233e-95	4.64556		HCON_00158410-00001	2.45149e-40	2.56013		HCON_00105730-00001	1.04266e-49	3.77174		HCON_00083070-00001	5.22037e-24	5.7173		HCON_00134820-00001	2.13967e-43	2.84345		HCON_00103370-00001	2.84829e-13	3.85343
HCON_00104710-00001	7.05834e-08	2.50735		HCON_00010400-00001	0.00791672	2.21382						HCON_00054410-00001	6.78233e-95	4.64556		HCON_00039300-00001	5.46016e-07	2.55964		HCON_00186230-00001	2.26321e-25	3.77119		HCON_00063630-00001	8.87528e-30	5.71627		HCON_00116320-00001	9.52795e-25	2.84265		HCON_00124210-00001	4.31334e-26	3.85323
HCON_00176600-00001	5.1638e-08	2.50616		HCON_00006860-00001	0.000386797	2.21374						HCON_00054450-00001	6.78233e-95	4.64556		HCON_00017040-00001	2.28204e-15	2.55652		HCON_00136550-00001	4.90367e-34	3.7701		HCON_00192450-00001	1.8524e-77	5.71605		HCON_00023650-00001	2.20581e-20	2.83877		HCON_00187940-00001	2.65742e-14	3.8524
HCON_00099960-00001	1.86052e-131	2.5023		HCON_00037150-00001	0.00118822	2.21191						HCON_00161280-00001	6.2024e-08	4.64442		HCON_00009890-00001	4.10229e-06	2.55396		HCON_00137570-00001	7.08194e-17	3.76933		HCON_00041845-00001	1.55276e-77	5.71586		HCON_00186530-00004	1.73355e-22	2.83627		HCON_00111530-00001	3.22329e-07	3.85023
HCON_00073270-00001	8.81988e-39	2.49869		HCON_00163080-00001	0.00994074	2.20429						HCON_00085910-00001	7.92599e-38	4.63841		HCON_00125450-00001	8.06509e-10	2.5527		HCON_00144100-00001	9.7902e-25	3.76842		HCON_00157590-00001	1.22103e-55	5.71479		HCON_00037260-00001	9.73014e-34	2.83625		HCON_00073280-00001	2.08335e-19	3.84867
HCON_00094460-00001	1.00464e-37	2.49754		HCON_00005950-00001	8.78525e-05	2.20095						HCON_00112420-00001	1.70928e-37	4.63641		HCON_00168480-00001	6.22727e-25	2.55109		HCON_00189440-00001	6.87063e-20	3.76818		HCON_00153610-00001	6.76766e-78	5.71408		HCON_00044130-00001	1.87235e-98	2.83233		HCON_00187930-00001	2.38119e-25	3.8458
HCON_00026480-00001	2.43463e-06	2.49417		HCON_00065590-00001	4.46651e-15	2.19754						HCON_00189370-00001	5.61168e-176	4.63008		HCON_00112540-00001	1.64588e-06	2.55103		HCON_00046510-00001	3.67432e-54	3.76729		HCON_00138030-00001	6.17555e-47	5.71325		HCON_00058560-00001	7.55319e-05	2.82684		HCON_00102610-00001	1.19574e-14	3.84487
HCON_00171960-00001	3.47899e-05	2.49346		HCON_00167500-00002	1.19951e-10	2.19277						HCON_00125650-00001	2.6197e-51	4.62772		HCON_00133160-00001	1.02603e-05	2.54334		HCON_00136840-00001	2.46514e-103	3.76638		HCON_00157710-00001	6.62015e-43	5.71182		HCON_00135140-00001	5.34625e-66	2.8224		HCON_00168120-00001	2.99026e-18	3.84472
HCON_00134090-00001	6.04309e-54	2.49225		HCON_00042900-00001	0.000175534	2.19149						HCON_00108980-00001	8.8402e-32	4.62353		HCON_00192590-00001	3.09511e-16	2.54307		HCON_00053110-00001	2.58949e-14	3.76386		HCON_00043200-00002	2.32125e-77	5.70844		HCON_00116040-00001	2.36532e-60	2.82044		HCON_00192270-00001	1.30873e-19	3.84346
HCON_00112360-00001	1.52962e-118	2.4914		HCON_00068270-00001	9.31524e-27	2.1839						HCON_00098460-00001	1.32486e-25	4.62212		HCON_00153500-00001	2.69994e-87	2.54259		HCON_00055420-00001	1.02678e-12	3.76252		HCON_00041960-00001	3.34427e-69	5.70762		HCON_00102950-00001	3.57704e-12	2.81818		HCON_00084400-00001	8.00093e-21	3.84228
HCON_00110540-00001	1.25442e-141	2.49111		HCON_00035750-00001	2.51873e-07	2.18325						HCON_00186530-00002	1.39128e-12	4.62021		HCON_00061190-00001	1.91231e-184	2.54227		HCON_00113890-00001	3.07757e-14	3.75858		HCON_00113540-00001	5.09296e-48	5.70733		HCON_00005680-00001	2.96046e-11	2.81738		HCON_00188710-00001	2.58608e-14	3.84133
HCON_00142850-00001	1.01491e-162	2.49097		HCON_00168070-00001	0.000250817	2.18154						HCON_00151020-00001	1.09516e-65	4.6195		HCON_00081060-00001	3.35673e-22	2.5419		HCON_00147870-00001	3.1626e-19	3.75665		HCON_00141400-00001	6.65563e-49	5.70647		HCON_00161010-00001	5.80305e-18	2.81611		HCON_00187240-00001	2.97582e-12	3.83466
HCON_00074820-00001	6.30795e-110	2.49072		HCON_00005380-00001	4.64643e-05	2.18115						HCON_00167355-00001	6.65938e-42	4.61045		HCON_00078520-00001	7.49943e-13	2.52877		HCON_00024180-00001	8.84194e-21	3.75242		HCON_00015610-00001	2.60291e-38	5.69719		HCON_00132370-00001	3.48257e-12	2.81575		HCON_00014350-00001	1.11562e-37	3.83406
HCON_00142400-00001	1.75562e-19	2.49045		HCON_00126160-00001	0.000130853	2.17899						HCON_00190350-00002	3.50667e-28	4.60874		HCON_00168200-00001	2.40845e-06	2.52567		HCON_00140860-00001	1.60807e-24	3.74345		HCON_00072990-00001	1.17974e-76	5.69259		HCON_00016870-00001	1.53285e-16	2.81318		HCON_00129310-00001	9.68858e-18	3.83404
HCON_00103080-00001	7.26053e-18	2.48939		HCON_00106700-00001	1.04745e-97	2.17799						HCON_00186560-00001	2.64228e-17	4.6035		HCON_00010010-00001	0.00142599	2.52466		HCON_00051480-00001	5.58864e-24	3.74005		HCON_00041900-00001	9.41154e-47	5.69257		HCON_00104400-00001	3.89149e-11	2.81223		HCON_00168360-00001	7.31266e-26	3.82956
HCON_00152270-00001	5.35416e-43	2.48939		HCON_00106210-00001	9.65286e-12	2.17576						HCON_00135250-00001	1.37917e-30	4.60054		HCON_00045330-00001	9.7159e-07	2.51899		HCON_00120060-00001	3.02561e-08	3.7389		HCON_00099830-00001	3.44025e-30	5.69241		HCON_00065600-00002	1.49791e-58	2.81133		HCON_00074200-00001	2.43608e-44	3.82894
HCON_00136950-00001	1.00676e-161	2.48447		HCON_00172860-00001	0.00138651	2.17501						HCON_00076970-00001	1.16657e-153	4.59844		HCON_00038080-00001	1.7431e-19	2.51302		HCON_00122580-00001	9.88637e-16	3.73757		HCON_00058880-00001	1.3187e-76	5.69173		HCON_00143670-00002	0.00553707	2.80937		HCON_00074720-00001	3.68482e-11	3.82356
HCON_00033810-00001	1.38788e-06	2.48225		HCON_00108090-00001	5.00764e-23	2.1712						HCON_00127280-00001	4.21525e-240	4.59424		HCON_00038080-00002	1.7431e-19	2.51302		HCON_00060470-00001	4.89988e-19	3.73676		HCON_00062580-00001	4.12158e-47	5.68499		HCON_00030950-00001	3.62261e-51	2.80819		HCON_00185830-00001	2.52001e-18	3.82337
HCON_00133130-00001	2.37744e-116	2.48174		HCON_00092250-00001	9.79754e-29	2.17116						HCON_00134300-00001	4.34867e-25	4.59405		HCON_00106920-00001	1.5424e-44	2.51131		HCON_00080660-00001	1.38693e-16	3.73555		HCON_00072300-00001	2.01725e-76	5.68363		HCON_00022710-00001	4.87285e-07	2.80693		HCON_00086010-00001	5.46488e-25	3.81815
HCON_00179580-00001	0.000120565	2.48137		HCON_00157100-00001	2.11473e-18	2.17107						HCON_00158800-00001	5.1055e-36	4.59221		HCON_00097810-00001	1.41184e-08	2.51114		HCON_00067020-00001	0.000148271	3.73524		HCON_00012750-00001	3.1948e-63	5.68322		HCON_00151140-00001	3.70356e-29	2.80534		HCON_00108440-00001	3.63779e-19	3.81517
HCON_00038240-00001	1.80614e-163	2.48108		HCON_00101800-00001	1.40879e-35	2.1691						HCON_00165200-00001	7.15485e-111	4.59		HCON_00031830-00001	5.75164e-06	2.50836		HCON_00087810-00001	6.9723e-40	3.73426		HCON_00041760-00001	2.57148e-44	5.68239		HCON_00037280-00001	2.2679e-74	2.80394		HCON_00069850-00001	9.93497e-15	3.81456
HCON_00115820-00001	2.6566e-05	2.47765		HCON_00015440-00001	5.48101e-10	2.16838						HCON_00193310-00001	1.27103e-27	4.58292		HCON_00156000-00001	4.64938e-06	2.50835		HCON_00011190-00001	0.00256075	3.7321		HCON_00013010-00001	8.10002e-45	5.68163		HCON_00130290-00001	4.35655e-83	2.80222		HCON_00176920-00001	4.04629e-13	3.81355
HCON_00100000-00001	7.39782e-201	2.47673		HCON_00158540-00001	1.05913e-12	2.16822						HCON_00039210-00001	2.17793e-33	4.58159		HCON_00024180-00001	3.79919e-33	2.50505		HCON_00008260-00001	3.27535e-08	3.7318		HCON_00122070-00001	4.61847e-47	5.68019		HCON_00100840-00001	8.83969e-21	2.80189		HCON_00134350-00001	5.40762e-17	3.81247
HCON_00097710-00001	1.35896e-13	2.47638		HCON_00084600-00001	5.30971e-46	2.16608						HCON_00133150-00001	3.0446e-70	4.5788		HCON_00169950-00001	2.71063e-14	2.50435		HCON_00115140-00001	5.80153e-23	3.72752		HCON_00107190-00001	7.2761e-17	5.67604		HCON_00148620-00001	3.07599e-95	2.8017		HCON_00099110-00001	1.07991e-14	3.80991
HCON_00026470-00001	2.91844e-13	2.47546		HCON_00154725-00001	0.000142393	2.16425						HCON_00005390-00001	2.20854e-16	4.5784		HCON_00047530-00001	4.05161e-74	2.50424		HCON_00118520-00001	7.79502e-31	3.7252		HCON_00016920-00001	5.68961e-47	5.67465		HCON_00144060-00001	6.98143e-95	2.80165		HCON_00173360-00001	9.19802e-09	3.80639
HCON_00177540-00001	0.000475948	2.47373		HCON_00081210-00001	3.90024e-84	2.16078						HCON_00075990-00001	5.07222e-31	4.57506		HCON_00164260-00001	1.17871e-06	2.50045		HCON_00134865-00001	5.62834e-18	3.72406		HCON_00008360-00001	3.22027e-41	5.67333		HCON_00107850-00001	6.37998e-49	2.80143		HCON_00161055-00001	2.82735e-18	3.80585
HCON_00073340-00001	0.00110168	2.47141		HCON_00092770-00001	1.58273e-108	2.16053						HCON_00129730-00001	5.37928e-35	4.56939		HCON_00121620-00001	2.97987e-69	2.49615		HCON_00108230-00001	3.67587e-24	3.72201		HCON_00120370-00001	1.46987e-17	5.67205		HCON_00066000-00001	7.59439e-15	2.8001		HCON_00176900-00001	2.164e-25	3.80569
HCON_00023640-00001	1.72697e-136	2.47098		HCON_00005980-00001	5.61167e-05	2.15977						HCON_00156220-00001	3.66833e-30	4.56446		HCON_00021560-00001	5.432e-12	2.48969		HCON_00077830-00001	1.47792e-13	3.72148		HCON_00162000-00001	2.53383e-75	5.67101		HCON_00179570-00005	0.00119739	2.79935		HCON_00108230-00001	2.94377e-25	3.79885
HCON_00148980-00001	4.41002e-17	2.46794		HCON_00059540-00001	3.32514e-16	2.1577						HCON_00160230-00001	1.62257e-142	4.56303		HCON_00170100-00001	7.53107e-06	2.48084		HCON_00063610-00001	9.33148e-217	3.72088		HCON_00135000-00001	2.70488e-19	5.66529		HCON_00010470-00001	4.39943e-36	2.79743		HCON_00063230-00001	1.64189e-17	3.79835
HCON_00089590-00001	3.70354e-50	2.4657		HCON_00150140-00001	0.000908795	2.15752						HCON_00046030-00001	1.5333e-34	4.5628		HCON_00128150-00001	0.00101189	2.48057		HCON_00003650-00001	3.07444e-14	3.72071		HCON_00106530-00002	9.17178e-21	5.66502		HCON_00042760-00001	1.31607e-93	2.79497		HCON_00049830-00001	1.23361e-18	3.79393
HCON_00004500-00001	2.42705e-137	2.46569		HCON_00122160-00001	5.49553e-05	2.15722						HCON_00022430-00001	0	4.56074		HCON_00037670-00001	1.79589e-06	2.48023		HCON_00134480-00001	1.78595e-16	3.71903		HCON_00009150-00001	7.31877e-52	5.66172		HCON_00151430-00001	2.51881e-07	2.79359		HCON_00049770-00001	1.34977e-14	3.79378
HCON_00056640-00001	2.75456e-246	2.46421		HCON_00081390-00001	2.41379e-73	2.1519						HCON_00052290-00001	2.35101e-11	4.55958		HCON_00188390-00001	3.43539e-25	2.47958		HCON_00037550-00001	4.63808e-15	3.71809		HCON_00009150-00002	7.31877e-52	5.66172		HCON_00096500-00001	1.82995e-31	2.79213		HCON_00078190-00001	1.12187e-08	3.79125
HCON_00077070-00001	1.62405e-96	2.46003		HCON_00019160-00001	0.0019833	2.14961						HCON_00137634-00001	1.70772e-33	4.55464		HCON_00072510-00001	2.05924e-32	2.47433		HCON_00149070-00001	1.01543e-17	3.71716		HCON_00110060-00002	8.12176e-48	5.66021		HCON_00083330-00001	5.77141e-06	2.78935		HCON_00109290-00001	3.28022e-24	3.78985
HCON_00099970-00001	4.70392e-71	2.45992		HCON_00152850-00001	1.65693e-33	2.1454						HCON_00098340-00001	1.93084e-34	4.55278		HCON_00017020-00001	1.72426e-26	2.46546		HCON_00059500-00001	3.33692e-18	3.71468		HCON_00027640-00001	8.29867e-43	5.65906		HCON_00148140-00001	8.11529e-07	2.78893		HCON_00121910-00001	7.03868e-12	3.7875
HCON_00161190-00001	4.12796e-05	2.45732		HCON_00121380-00001	7.18961e-09	2.14333						HCON_00008270-00001	9.525e-29	4.55246		HCON_00118680-00001	0.00581759	2.46417		HCON_00175270-00001	1.56069e-81	3.71375		HCON_00063210-00001	6.47705e-23	5.6539		HCON_00023050-00001	1.8245e-46	2.78715		HCON_00097470-00001	1.26187e-13	3.78462
HCON_00179370-00001	3.07314e-07	2.45647		HCON_00071560-00001	7.11454e-10	2.14271						HCON_00043560-00001	2.31658e-31	4.54889		HCON_00077210-00001	1.82655e-05	2.46387		HCON_00185920-00002	1.3757e-08	3.71185		HCON_00090995-00001	3.32914e-30	5.65225		HCON_00035630-00001	6.36473e-09	2.78258		HCON_00103200-00001	6.56917e-17	3.77817
HCON_00186410-00001	2.11736e-61	2.45628		HCON_00123260-00001	1.44835e-16	2.13838						HCON_00138190-00001	1.74475e-13	4.54642		HCON_00105330-00001	1.00677e-06	2.45929		HCON_00044650-00001	2.99435e-131	3.71057		HCON_00101560-00001	2.03051e-57	5.65171		HCON_00091400-00002	9.58044e-32	2.78137		HCON_00022050-00001	5.03589e-14	3.77792
HCON_00060170-00001	2.05026e-05	2.45597		HCON_00089460-00001	1.94823e-47	2.13748						HCON_00023110-00001	2.64408e-71	4.54626		HCON_00004890-00001	2.43195e-08	2.45766		HCON_00018110-00001	7.8131e-24	3.70952		HCON_00077380-00001	1.47221e-32	5.64849		HCON_00038210-00001	3.05639e-08	2.7809		HCON_00139120-00001	2.34711e-44	3.77428
HCON_00183930-00001	0.000183164	2.45579		HCON_00140920-00001	0.000151296	2.13256						HCON_00040730-00001	5.97564e-16	4.54567		HCON_00186210-00001	1.80069e-14	2.45352		HCON_00085950-00001	1.08172e-22	3.70522		HCON_00121430-00001	9.5499e-75	5.64805		HCON_00030735-00001	1.73054e-28	2.78063		HCON_00166020-00001	6.43529e-13	3.7736
HCON_00182390-00005	2.09121e-07	2.45539		HCON_00161405-00001	2.33973e-71	2.13199						HCON_00153530-00001	5.98139e-29	4.54504		HCON_00036290-00001	3.95206e-33	2.45238		HCON_00140260-00001	8.61957e-15	3.70245		HCON_00004460-00001	6.41573e-32	5.64769		HCON_00031510-00001	0.00658642	2.78003		HCON_00186400-00001	1.17797e-11	3.76945
HCON_00182390-00006	2.09121e-07	2.45539		HCON_00134310-00001	0.00080524	2.13135						HCON_00154590-00001	2.32244e-24	4.54229		HCON_00163905-00001	5.71398e-05	2.44767		HCON_00057160-00001	1.19617e-16	3.69865		HCON_00041180-00001	2.09875e-47	5.64634		HCON_00005920-00001	6.13842e-39	2.77858		HCON_00136770-00001	2.093e-24	3.76383
HCON_00045460-00001	2.69352e-21	2.45499		HCON_00083390-00001	2.3526e-09	2.12695						HCON_00074380-00001	4.90379e-34	4.53444		HCON_00043940-00001	1.19754e-07	2.44625		HCON_00085940-00001	6.21507e-23	3.69642		HCON_00156660-00001	2.8746e-43	5.64253		HCON_00105810-00001	9.75221e-25	2.77622		HCON_00053030-00001	1.34811e-16	3.76074
HCON_00120380-00001	3.07388e-07	2.45445		HCON_00006440-00001	0.000351868	2.12688						HCON_00036048-00001	7.72048e-30	4.53072		HCON_00052220-00001	7.41161e-06	2.44018		HCON_00050670-00001	1.40204e-22	3.69599		HCON_00053750-00001	1.42394e-38	5.63868		HCON_00143460-00001	4.96817e-11	2.77458		HCON_00161710-00001	2.5444e-24	3.75846
HCON_00073110-00001	0.00121755	2.45381		HCON_00067580-00001	2.09886e-25	2.12273						HCON_00122580-00001	5.98977e-33	4.5288		HCON_00037310-00001	7.52669e-59	2.43582		HCON_00152240-00001	1.1897e-17	3.69241		HCON_00084430-00001	6.94778e-40	5.63741		HCON_00148240-00001	2.10886e-35	2.77434		HCON_00146520-00001	1.41172e-24	3.75828
HCON_00132250-00001	3.69689e-26	2.4509		HCON_00027600-00001	6.45931e-25	2.12262						HCON_00136210-00001	2.23507e-33	4.52554		HCON_00021010-00001	9.22904e-80	2.43499		HCON_00038080-00001	9.98855e-21	3.69138		HCON_00103310-00001	1.13424e-54	5.63621		HCON_00056590-00001	1.00636e-06	2.77114		HCON_00107840-00001	2.88825e-14	3.75385
HCON_00193200-00002	0.00221995	2.45057		HCON_00040970-00001	4.50693e-127	2.11651						HCON_00125700-00001	7.83405e-50	4.52522		HCON_00165020-00001	1.88601e-14	2.43308		HCON_00038080-00002	9.98855e-21	3.69138		HCON_00015150-00001	3.50383e-74	5.6324		HCON_00013950-00001	1.27503e-34	2.7686		HCON_00081010-00001	5.49832e-21	3.75332
HCON_00045670-00001	3.69238e-10	2.44919		HCON_00024350-00001	1.03976e-119	2.11159						HCON_00105830-00001	2.60723e-33	4.52032		HCON_00046510-00001	1.89661e-123	2.42938		HCON_00120230-00001	3.54855e-23	3.69044		HCON_00141520-00001	1.93177e-30	5.63216		HCON_00115860-00001	9.49614e-15	2.76835		HCON_00104210-00001	8.30766e-14	3.74987
HCON_00127292-00001	4.02973e-30	2.44848		HCON_00062850-00001	0.00277126	2.10924						HCON_00128475-00001	9.08267e-33	4.51811		HCON_00185640-00001	3.45793e-09	2.42773		HCON_00009560-00001	4.08366e-23	3.68938		HCON_00037964-00001	6.2771e-74	5.6287		HCON_00049700-00001	2.36126e-35	2.76781		HCON_00019470-00001	1.07544e-10	3.74717
HCON_00163680-00001	0.000595664	2.44766		HCON_00068040-00001	1.60996e-31	2.10797						HCON_00010240-00001	8.7011e-49	4.51207		HCON_00032585-00001	4.94333e-07	2.42582		HCON_00114940-00001	5.14743e-23	3.68694		HCON_00086480-00001	1.75655e-15	5.62619		HCON_00074660-00001	1.57531e-11	2.76609		HCON_00041390-00001	1.46205e-13	3.74552
HCON_00085540-00001	2.99075e-08	2.44745		HCON_00066330-00001	0.000219595	2.10613						HCON_00126565-00001	7.25347e-27	4.51158		HCON_00121250-00001	3.04718e-08	2.4197		HCON_00105350-00001	4.3647e-13	3.67919		HCON_00112000-00001	4.41309e-30	5.62448		HCON_00103350-00001	8.41686e-66	2.7641		HCON_00185710-00001	5.41496e-25	3.74465
HCON_00040990-00002	1.28896e-12	2.44733		HCON_00055660-00001	1.70339e-23	2.10563						HCON_00140040-00001	1.30494e-46	4.5088		HCON_00026570-00001	1.44696e-74	2.41879		HCON_00109420-00001	6.16054e-17	3.67881		HCON_00084350-00001	1.20096e-21	5.62432		HCON_00047110-00001	9.28989e-72	2.76315		HCON_00142680-00001	3.07518e-09	3.7441
HCON_00122860-00001	5.23666e-13	2.4455		HCON_00162085-00001	0.00237518	2.10557						HCON_00160202-00001	2.26932e-32	4.50435		HCON_00083340-00001	1.85994e-08	2.41741		HCON_00021350-00001	9.47736e-11	3.6773		HCON_00076080-00001	3.77541e-43	5.61957		HCON_00183960-00001	1.78617e-06	2.76291		HCON_00138830-00001	3.20568e-24	3.7438
HCON_00003100-00001	2.99522e-244	2.44416		HCON_00042930-00001	0.00123763	2.10492						HCON_00048525-00001	2.74666e-32	4.50432		HCON_00041100-00001	6.72719e-09	2.41635		HCON_00111530-00001	1.83765e-07	3.67552		HCON_00086050-00001	5.90837e-25	5.61876		HCON_00109540-00001	2.98974e-31	2.76118		HCON_00101350-00001	3.09357e-09	3.7438
HCON_00193120-00001	6.11271e-07	2.44357		HCON_00124480-00001	1.47639e-35	2.10082						HCON_00100850-00001	3.83906e-32	4.50403		HCON_00087530-00001	3.0153e-05	2.41382		HCON_00162350-00001	5.21501e-17	3.67346		HCON_00049440-00001	2.29468e-46	5.61795		HCON_00037530-00001	6.12139e-07	2.75972		HCON_00011470-00001	1.04436e-11	3.7428
HCON_00101920-00001	8.77947e-231	2.44204		HCON_00098180-00001	1.04099e-31	2.1007						HCON_00137100-00001	1.11507e-32	4.49944		HCON_00165200-00001	2.4046e-49	2.41358		HCON_00096500-00002	7.23231e-15	3.67181		HCON_00028220-00001	3.25703e-36	5.6175		HCON_00008720-00001	7.86786e-54	2.75897		HCON_00019060-00001	8.3789e-07	3.74024
HCON_00053050-00001	1.08304e-92	2.44111		HCON_00072250-00001	5.93442e-06	2.0987						HCON_00147090-00001	5.68028e-31	4.49879		HCON_00123670-00001	3.92959e-06	2.41131		HCON_00191500-00001	2.98059e-37	3.6709		HCON_00124540-00001	2.64802e-73	5.61305		HCON_00159000-00001	8.68243e-37	2.75866		HCON_00013360-00001	6.48488e-59	3.73932
HCON_00170330-00001	0.000592993	2.44109		HCON_00008290-00001	4.05995e-09	2.09639						HCON_00133980-00001	6.10942e-58	4.49821		HCON_00090760-00002	1.81855e-05	2.40902		HCON_00021560-00001	8.9281e-13	3.67052		HCON_00101810-00001	1.4289e-37	5.61225		HCON_00057690-00001	6.82113e-52	2.75838		HCON_00048550-00001	7.47505e-66	3.73811
HCON_00118720-00001	1.14892e-62	2.4407		HCON_00005850-00001	0.000409733	2.09616						HCON_00105820-00001	3.37448e-45	4.4912		HCON_00043110-00001	6.19648e-55	2.40819		HCON_00167660-00001	2.52048e-15	3.66962		HCON_00160180-00001	2.90017e-39	5.61122		HCON_00031100-00001	1.09234e-10	2.75614		HCON_00135320-00001	2.86758e-14	3.73718
HCON_00098930-00001	1.48091e-08	2.4402		HCON_00095780-00001	0.000480429	2.09412						HCON_00089860-00002	1.71051e-07	4.48809		HCON_00117210-00001	1.00875e-57	2.40581		HCON_00075990-00001	1.69127e-12	3.66899		HCON_00115490-00001	3.32721e-73	5.60771		HCON_00006080-00001	4.4918e-14	2.75517		HCON_00105350-00001	9.16728e-12	3.73423
HCON_00000440-00001	0.0066603	2.43961		HCON_00072850-00001	0.00439358	2.09215						HCON_00155560-00001	1.74106e-24	4.4873		HCON_00050260-00001	7.68124e-08	2.40577		HCON_00094680-00001	9.13017e-21	3.66863		HCON_00003890-00001	1.74611e-41	5.60068		HCON_00060360-00001	3.36148e-22	2.75424		HCON_00068240-00001	0	3.73383
HCON_00093740-00001	6.52102e-05	2.43602		HCON_00098500-00001	1.15988e-08	2.08852						HCON_00137110-00001	1.7574e-31	4.48561		HCON_00090760-00001	3.38294e-12	2.40485		HCON_00160204-00001	6.63578e-60	3.6684		HCON_00156430-00001	4.83162e-73	5.59959		HCON_00081130-00001	2.29674e-33	2.75146		HCON_00192930-00002	0.00230711	3.73353
HCON_00127760-00001	4.0901e-05	2.43582		HCON_00152600-00001	0.00288921	2.08598						HCON_00161670-00001	1.76296e-31	4.48489		HCON_00028510-00001	9.13554e-20	2.40436		HCON_00007680-00001	0	3.66792		HCON_00022240-00001	1.01844e-72	5.59946		HCON_00004710-00002	2.4298e-27	2.75078		HCON_00036365-00001	1.58621e-18	3.73136
HCON_00115370-00001	0.000163362	2.43438		HCON_00080890-00001	0.000175531	2.0855						HCON_00133665-00001	5.48908e-30	4.48256		HCON_00128140-00001	1.15582e-87	2.40426		HCON_00123260-00001	3.6209e-23	3.66741		HCON_00052980-00001	1.21068e-72	5.59743		HCON_00114570-00001	4.12448e-20	2.7504		HCON_00134865-00001	3.87105e-17	3.73055
HCON_00065100-00001	4.60432e-87	2.43393		HCON_00121990-00001	1.26477e-68	2.0847						HCON_00063720-00001	1.0067e-26	4.48129		HCON_00117900-00001	8.59951e-22	2.40404		HCON_00172390-00001	6.80153e-14	3.66601		HCON_00053330-00001	1.14033e-32	5.595		HCON_00121110-00001	8.6246e-43	2.74856		HCON_00176790-00001	5.40851e-13	3.7297
HCON_00098690-00001	9.8784e-33	2.43183		HCON_00167380-00001	0.0016609	2.08253						HCON_00046830-00001	7.90574e-09	4.47844		HCON_00024980-00001	3.15983e-48	2.40253		HCON_00099160-00001	8.52391e-10	3.66492		HCON_00116840-00001	4.49335e-73	5.59155		HCON_00093190-00001	0.00202344	2.74751		HCON_00171690-00001	5.15762e-14	3.72862
HCON_00076100-00001	7.00196e-150	2.43075		HCON_00154060-00001	0.000399796	2.08206						HCON_00089910-00002	1.2977e-16	4.46746		HCON_00098700-00001	3.41619e-92	2.4008		HCON_00193080-00001	5.97223e-67	3.66454		HCON_00116840-00006	4.49335e-73	5.59155		HCON_00027270-00001	1.69934e-18	2.7468		HCON_00117700-00002	0.0090777	3.72656
HCON_00111780-00001	6.81403e-34	2.42822		HCON_00083620-00001	0.00046513	2.08075						HCON_00006960-00001	1.30713e-28	4.46707		HCON_00137790-00001	8.86092e-20	2.39932		HCON_00136700-00001	4.99721e-208	3.65858		HCON_00092820-00001	1.66428e-70	5.58575		HCON_00137455-00001	1.36578e-12	2.74643		HCON_00117830-00001	2.30852e-24	3.72559
HCON_00160040-00001	0.00359319	2.42671		HCON_00096910-00001	3.27965e-16	2.0798						HCON_00022130-00001	5.58243e-51	4.46639		HCON_00057830-00001	5.25901e-36	2.39729		HCON_00137390-00002	1.20399e-20	3.65735		HCON_00068050-00001	1.91613e-29	5.58204		HCON_00016740-00001	1.68084e-19	2.74564		HCON_00055410-00001	9.49368e-139	3.72433
HCON_00012150-00001	5.0091e-109	2.42311		HCON_00002580-00001	4.05791e-23	2.07624						HCON_00110110-00001	4.8557e-33	4.46076		HCON_00193030-00001	2.05577e-60	2.3972		HCON_00192420-00001	4.95728e-31	3.65527		HCON_00037640-00001	5.5441e-72	5.57987		HCON_00009590-00001	1.6151e-06	2.74374		HCON_00024380-00001	7.59119e-12	3.72307
HCON_00053580-00001	6.61916e-30	2.42179		HCON_00089910-00001	4.48351e-36	2.07396						HCON_00194240-00001	4.0393e-26	4.45943		HCON_00146570-00001	2.20536e-05	2.39707		HCON_00089720-00001	5.79483e-16	3.65217		HCON_00119770-00001	9.0685e-28	5.57881		HCON_00046760-00001	5.25348e-68	2.74294		HCON_00167680-00001	4.63091e-13	3.72289
HCON_00025205-00001	1.70835e-09	2.41956		HCON_00043650-00001	4.19707e-06	2.07172						HCON_00056730-00001	2.12327e-57	4.45396		HCON_00109010-00001	0.00361292	2.39403		HCON_00162340-00001	1.77144e-16	3.65189		HCON_00099550-00001	7.04675e-30	5.57763		HCON_00032210-00001	1.37426e-28	2.74279		HCON_00013780-00001	3.57023e-46	3.72267
HCON_00176450-00001	4.4583e-05	2.4175		HCON_00188480-00001	3.05883e-39	2.06888						HCON_00112990-00001	1.20682e-273	4.4525		HCON_00023620-00001	8.43536e-16	2.38862		HCON_00073270-00001	8.9281e-13	3.65053		HCON_00140730-00001	1.45228e-23	5.57628		HCON_00022480-00001	1.7604e-12	2.74274		HCON_00089990-00001	1.97125e-26	3.71336
HCON_00057420-00001	3.15526e-07	2.41479		HCON_00111960-00001	7.0418e-58	2.06658						HCON_00132120-00001	1.4533e-27	4.45187		HCON_00057160-00001	2.1801e-19	2.3871		HCON_00125650-00001	7.71137e-56	3.64763		HCON_00116910-00001	8.18552e-28	5.57574		HCON_00091730-00001	0.000276615	2.74086		HCON_00057210-00001	2.31513e-59	3.71282
HCON_00100010-00001	2.3103e-104	2.4126		HCON_00137370-00001	0.000255062	2.06501						HCON_00075700-00001	9.43745e-31	4.44633		HCON_00032270-00001	1.61846e-18	2.38693		HCON_00074350-00001	1.86315e-21	3.64715		HCON_00062330-00002	3.18217e-38	5.57498		HCON_00098650-00001	8.93673e-06	2.73956		HCON_00103710-00001	1.4823e-09	3.70742
HCON_00190040-00001	3.67247e-21	2.41214		HCON_00095240-00001	3.82893e-54	2.06347						HCON_00071030-00001	1.74944e-94	4.4443		HCON_00019450-00001	2.12161e-17	2.38254		HCON_00005790-00001	1.07685e-91	3.64547		HCON_00014290-00001	1.68395e-49	5.57241		HCON_00085890-00001	1.75524e-18	2.73931		HCON_00189440-00001	1.83407e-18	3.70626
HCON_00020250-00001	4.1937e-232	2.41085		HCON_00137530-00001	0.000845608	2.06341						HCON_00044180-00001	1.82362e-26	4.43564		HCON_00008280-00001	2.20232e-44	2.38195		HCON_00144400-00001	5.33575e-118	3.64436		HCON_00187070-00001	1.55135e-22	5.56629		HCON_00029895-00001	1.36054e-26	2.73887		HCON_00072170-00001	3.57888e-13	3.7015
HCON_00044530-00001	1.14993e-05	2.40911		HCON_00056810-00001	1.1003e-08	2.06309						HCON_00125720-00001	2.04062e-30	4.43239		HCON_00140860-00001	1.53963e-05	2.3812		HCON_00157150-00001	1.94463e-135	3.6415		HCON_00076950-00001	1.05997e-37	5.56291		HCON_00047270-00001	8.58546e-05	2.73693		HCON_00186200-00001	5.89914e-07	3.70147
HCON_00061190-00001	8.37098e-13	2.40804		HCON_00133970-00001	5.10795e-38	2.06289						HCON_00123660-00001	5.27207e-35	4.42781		HCON_00085120-00001	3.49768e-13	2.37857		HCON_00079520-00001	3.94324e-79	3.64037		HCON_00017320-00001	1.13773e-71	5.56188		HCON_00034090-00001	2.50815e-15	2.73683		HCON_00122860-00001	5.58205e-06	3.70146
HCON_00058100-00001	0.00132425	2.40645		HCON_00156725-00001	0.000141881	2.06176						HCON_00014480-00001	1.42035e-22	4.4269		HCON_00144180-00002	7.1657e-101	2.37805		HCON_00191720-00001	5.16577e-14	3.63738		HCON_00159010-00001	2.11612e-50	5.55779		HCON_00117000-00002	5.18668e-23	2.73659		HCON_00132930-00001	1.39605e-08	3.7002
HCON_00126490-00001	1.24205e-06	2.40127		HCON_00101810-00001	2.72893e-45	2.05963						HCON_00123300-00001	2.22612e-233	4.42431		HCON_00192670-00001	1.70389e-05	2.37762		HCON_00135110-00002	5.68771e-13	3.63738		HCON_00001520-00001	8.28789e-29	5.55411		HCON_00090320-00001	8.58292e-46	2.73584		HCON_00126000-00001	2.1666e-23	3.69966
HCON_00134470-00001	4.36316e-35	2.39976		HCON_00134320-00001	6.02385e-29	2.05783						HCON_00005410-00001	2.07538e-24	4.42398		HCON_00055270-00001	1.88802e-05	2.37642		HCON_00127960-00001	8.56345e-17	3.63455		HCON_00157830-00002	3.04596e-46	5.5528		HCON_00151570-00001	3.05578e-87	2.73563		HCON_00045560-00001	7.77848e-12	3.69898
HCON_00070605-00001	1.3255e-16	2.39965		HCON_00186730-00001	1.26283e-38	2.05276						HCON_00007420-00001	3.30657e-31	4.42169		HCON_00051920-00001	3.02826e-23	2.37598		HCON_00142290-00001	3.19534e-43	3.63351		HCON_00036370-00001	3.56901e-39	5.55248		HCON_00149950-00001	2.38728e-50	2.73524		HCON_00102950-00001	2.43863e-47	3.69534
HCON_00135220-00001	1.17655e-43	2.39769		HCON_00189260-00001	2.39713e-56	2.0525						HCON_00047400-00001	5.20552e-30	4.4208		HCON_00102370-00001	2.33874e-259	2.3735		HCON_00182130-00001	4.91417e-67	3.62244		HCON_00043100-00001	1.22578e-22	5.55043		HCON_00104430-00002	3.9819e-17	2.73173		HCON_00055510-00001	5.86923e-46	3.69516
HCON_00079740-00001	2.78256e-38	2.39744		HCON_00137540-00001	0.00556438	2.0524						HCON_00010840-00001	6.9607e-25	4.4185		HCON_00148185-00001	1.32742e-14	2.37277		HCON_00174600-00001	6.918e-36	3.61969		HCON_00157320-00001	4.31378e-71	5.55008		HCON_00084950-00001	1.3623e-91	2.73085		HCON_00194270-00001	5.13076e-16	3.69497
HCON_00189450-00001	2.28543e-224	2.39569		HCON_00038560-00001	5.14781e-06	2.04931						HCON_00052300-00001	3.13122e-54	4.40667		HCON_00140180-00001	1.28802e-23	2.37134		HCON_00174130-00001	5.60905e-135	3.61916		HCON_00137870-00001	9.30978e-25	5.54559		HCON_00022130-00001	3.33012e-47	2.72991		HCON_00144890-00001	2.06821e-17	3.69014
HCON_00047020-00003	0.00033881	2.39329		HCON_00010960-00001	1.17888e-18	2.04777						HCON_00135050-00001	3.70872e-46	4.40506		HCON_00035750-00001	4.2429e-22	2.37092		HCON_00124940-00001	5.80834e-15	3.61822		HCON_00063680-00001	2.19361e-53	5.54489		HCON_00134010-00001	2.00164e-80	2.72941		HCON_00104770-00001	1.79758e-74	3.68845
HCON_00085130-00001	1.92915e-37	2.39292		HCON_00159050-00001	0.000826698	2.04494						HCON_00134430-00001	5.15589e-11	4.40448		HCON_00049570-00001	1.97205e-05	2.3704		HCON_00022640-00001	2.74607e-13	3.61687		HCON_00080990-00001	7.8721e-17	5.54005		HCON_00079500-00003	6.77133e-20	2.72821		HCON_00118170-00001	1.00355e-16	3.68821
HCON_00111060-00002	1.78956e-107	2.3918		HCON_00186680-00001	1.26845e-11	2.0437						HCON_00072520-00001	1.76056e-61	4.4038		HCON_00057490-00001	2.45539e-23	2.37038		HCON_00113690-00002	4.84556e-78	3.61584		HCON_00100680-00001	9.56129e-71	5.53959		HCON_00007960-00001	1.81354e-15	2.72751		HCON_00130840-00001	9.60459e-08	3.68788
HCON_00082350-00001	3.05611e-05	2.39096		HCON_00060770-00001	0.000333487	2.0406						HCON_00192170-00001	1.73501e-08	4.40342		HCON_00157900-00001	1.94174e-06	2.36843		HCON_00055870-00001	6.13958e-173	3.61566		HCON_00005015-00001	2.6757e-46	5.53872		HCON_00119620-00001	2.03844e-30	2.7269		HCON_00136320-00002	0.00436663	3.68499
HCON_00190400-00001	2.94294e-30	2.38584		HCON_00019100-00001	0.00808476	2.03991						HCON_00013360-00006	6.62075e-60	4.40279		HCON_00154990-00001	3.69776e-08	2.36717		HCON_00103680-00001	3.84123e-12	3.61464		HCON_00126390-00002	1.43432e-69	5.5378		HCON_00073640-00001	2.4771e-83	2.72502		HCON_00027440-00001	1.08831e-17	3.68217
HCON_00156380-00001	3.97864e-05	2.37867		HCON_00048240-00001	4.15786e-22	2.03981						HCON_00186840-00001	1.20314e-26	4.40224		HCON_00043680-00001	1.76176e-06	2.36483		HCON_00055410-00001	1.78012e-171	3.61344		HCON_00141230-00001	4.35018e-46	5.53718		HCON_00155500-00001	7.22789e-30	2.72462		HCON_00157030-00001	4.10442e-35	3.68168
HCON_00156380-00002	3.97864e-05	2.37867		HCON_00059700-00001	2.15654e-26	2.0384						HCON_00156280-00001	2.12544e-288	4.39283		HCON_00059700-00001	2.71906e-05	2.36098		HCON_00005670-00003	9.66839e-13	3.61171		HCON_00133860-00001	1.89647e-70	5.53685		HCON_00097770-00001	6.20314e-07	2.72164		HCON_00010100-00001	9.77844e-23	3.6804
HCON_00179070-00001	7.21917e-07	2.37408		HCON_00036745-00001	6.0064e-05	2.03795						HCON_00005560-00001	1.61591e-28	4.39254		HCON_00160120-00001	9.06691e-29	2.35822		HCON_00149900-00001	0	3.61117		HCON_00101550-00001	1.94648e-70	5.53465		HCON_00088590-00002	1.34498e-08	2.72163		HCON_00139270-00001	1.84797e-17	3.68018
HCON_00034140-00001	1.60938e-230	2.37023		HCON_00156480-00001	0.00224419	2.03678						HCON_00161286-00001	3.28581e-29	4.39234		HCON_00119280-00001	0.000462608	2.35507		HCON_00004420-00001	1.07288e-15	3.60658		HCON_00157860-00001	7.43959e-70	5.52751		HCON_00152310-00001	3.81213e-28	2.72115		HCON_00142870-00003	2.8151e-07	3.67966
HCON_00110140-00001	3.16982e-80	2.36786		HCON_00094660-00001	2.09078e-23	2.03321						HCON_00192860-00001	6.3258e-27	4.39079		HCON_00079780-00001	2.71145e-25	2.354		HCON_00152210-00001	8.12814e-06	3.6048		HCON_00085140-00001	5.45156e-70	5.52698		HCON_00100160-00001	1.55361e-08	2.71758		HCON_00057220-00001	1.28269e-11	3.67654
HCON_00109350-00001	5.66426e-103	2.36741		HCON_00125600-00001	2.46105e-05	2.0332						HCON_00041950-00001	2.43863e-39	4.39024		HCON_00063690-00001	5.98124e-46	2.35341		HCON_00099480-00001	2.55141e-121	3.60435		HCON_00155450-00001	7.26176e-70	5.51893		HCON_00036620-00001	1.45846e-06	2.71655		HCON_00153180-00001	1.1079e-11	3.67433
HCON_00094420-00001	1.72972e-92	2.36584		HCON_00161000-00001	2.7563e-24	2.03258						HCON_00081500-00001	8.34032e-292	4.38957		HCON_00161830-00001	3.669e-07	2.35186		HCON_00141720-00001	2.70652e-10	3.60173		HCON_00092090-00003	6.82271e-33	5.51418		HCON_00035270-00001	3.34634e-40	2.71248		HCON_00054160-00001	1.98041e-07	3.67337
HCON_00074010-00001	2.62388e-161	2.36328		HCON_00022050-00001	0.000794943	2.02972						HCON_00088645-00001	1.50192e-87	4.38595		HCON_00127960-00001	5.09562e-20	2.35159		HCON_00162360-00001	2.20712e-22	3.6014		HCON_00064660-00001	2.22597e-172	5.51118		HCON_00145160-00001	3.20634e-18	2.71103		HCON_00067730-00001	6.70409e-30	3.67091
HCON_00048730-00001	7.83024e-130	2.36306		HCON_00096620-00001	3.0606e-41	2.02778						HCON_00022720-00001	1.65035e-36	4.38264		HCON_00066650-00001	1.11049e-139	2.35103		HCON_00074630-00001	7.7986e-12	3.5999		HCON_00064660-00002	2.22597e-172	5.51118		HCON_00024000-00001	4.44936e-07	2.70818		HCON_00015810-00001	2.32417e-11	3.66829
HCON_00041610-00001	3.35901e-60	2.36165		HCON_00030995-00001	4.75735e-10	2.02387						HCON_00046100-00001	7.66698e-28	4.37781		HCON_00014040-00001	1.06715e-15	2.34956		HCON_00111350-00001	3.4465e-16	3.59965		HCON_00127220-00001	1.37281e-69	5.51012		HCON_00088130-00001	2.47966e-90	2.70812		HCON_00052340-00001	2.2984e-13	3.66376
HCON_00126630-00001	2.59075e-21	2.35914		HCON_00013460-00001	5.08343e-06	2.02135						HCON_00192810-00002	1.56954e-13	4.37467		HCON_00006570-00001	1.93299e-75	2.34723		HCON_00135860-00001	3.3442e-21	3.59801		HCON_00164700-00001	5.01349e-42	5.50851		HCON_00052480-00001	3.78308e-53	2.70737		HCON_00055805-00001	7.06027e-22	3.66314
HCON_00159650-00001	3.12804e-36	2.35913		HCON_00152590-00001	0.00115102	2.01857						HCON_00126010-00001	5.97717e-13	4.37404		HCON_00128000-00001	2.14384e-238	2.3465		HCON_00136110-00001	4.92171e-24	3.5974		HCON_00157930-00001	1.41925e-50	5.50358		HCON_00016520-00001	2.17804e-77	2.70543		HCON_00142960-00001	2.36871e-13	3.66042
HCON_00180050-00001	0.00132213	2.35811		HCON_00162420-00001	1.52471e-21	2.01671						HCON_00057070-00001	2.04449e-25	4.37274		HCON_00011680-00001	7.37854e-21	2.34411		HCON_00107930-00001	4.60371e-06	3.59737		HCON_00144470-00001	4.52516e-69	5.50172		HCON_00193755-00001	3.53799e-06	2.70508		HCON_00008680-00001	7.09615e-20	3.65775
HCON_00057450-00001	0.000188331	2.3572		HCON_00165240-00001	0.000639349	2.01617						HCON_00005805-00001	8.65604e-39	4.37141		HCON_00091540-00001	8.57812e-07	2.34066		HCON_00089910-00001	1.80226e-10	3.59524		HCON_00060430-00001	5.17979e-69	5.50073		HCON_00126540-00001	2.41992e-09	2.70418		HCON_00065620-00001	5.82068e-08	3.65727
HCON_00034720-00001	5.08053e-05	2.35644		HCON_00134740-00001	5.94703e-14	2.00975						HCON_00023530-00001	0	4.36179		HCON_00062340-00001	4.47495e-234	2.33789		HCON_00168460-00001	8.08374e-22	3.59363		HCON_00133025-00001	9.607e-69	5.49807		HCON_00097550-00001	7.05329e-63	2.70376		HCON_00060600-00001	1.99291e-19	3.65568
HCON_00159850-00001	5.30038e-18	2.35551		HCON_00052550-00001	3.04917e-26	2.00452						HCON_00057790-00001	0	4.36073		HCON_00109560-00001	7.27147e-19	2.33534		HCON_00185590-00001	2.38732e-13	3.59282		HCON_00034570-00002	4.23981e-06	5.49671		HCON_00114100-00001	1.23215e-19	2.70181		HCON_00125530-00001	5.14205e-14	3.65499
HCON_00143710-00001	1.13693e-22	2.35396		HCON_00119280-00001	1.7817e-14	2.00142						HCON_00090170-00001	4.32461e-28	4.35714		HCON_00187910-00001	1.65879e-11	2.33385		HCON_00155400-00001	8.17903e-13	3.59188		HCON_00127070-00001	1.02209e-68	5.49571		HCON_00006270-00001	4.67472e-09	2.69961		HCON_00056260-00001	1.73265e-08	3.6521
HCON_00018690-00001	2.14178e-211	2.34968		HCON_00004110-00001	8.18043e-05	-2.00084						HCON_00110140-00001	9.44518e-76	4.35487		HCON_00104220-00001	6.04505e-07	2.33139		HCON_00159160-00001	4.9992e-15	3.59145		HCON_00157330-00001	4.40163e-22	5.49487		HCON_00153260-00001	2.71137e-83	2.69906		HCON_00121370-00001	2.20449e-13	3.65192
HCON_00089600-00001	5.18646e-122	2.34828		HCON_00090450-00001	3.25741e-47	-2.00196						HCON_00052870-00001	8.13678e-28	4.3512		HCON_00143380-00001	2.66906e-05	2.32834		HCON_00101260-00001	1.53121e-27	3.59032		HCON_00041560-00001	5.17757e-35	5.49322		HCON_00102200-00001	5.47586e-06	2.69904		HCON_00060730-00001	3.22453e-10	3.6518
HCON_00046880-00001	4.38483e-193	2.34819		HCON_00004670-00001	0.00593184	-2.00236						HCON_00135890-00003	2.69145e-05	4.35043		HCON_00086890-00001	0.00101206	2.3266		HCON_00047530-00001	5.37235e-66	3.58632		HCON_00046530-00001	1.79851e-20	5.49297		HCON_00178645-00001	4.14356e-66	2.69891		HCON_00080910-00001	5.72388e-23	3.65095
HCON_00001890-00002	1.12417e-06	2.34797		HCON_00155590-00001	1.11949e-11	-2.00277						HCON_00045300-00001	1.7761e-52	4.34317		HCON_00136880-00001	1.33564e-56	2.32549		HCON_00117700-00002	0.00819058	3.58514		HCON_00077630-00001	6.84813e-44	5.49203		HCON_00064830-00001	3.57871e-12	2.69824		HCON_00055420-00001	4.15215e-11	3.64886
HCON_00161160-00001	2.15131e-16	2.34605		HCON_00038790-00001	5.69884e-06	-2.00289						HCON_00061190-00001	0	4.34212		HCON_00155805-00001	0.00242577	2.32201		HCON_00103740-00001	0.00118245	3.58346		HCON_00103020-00001	1.5221e-68	5.49011		HCON_00129490-00001	4.73276e-20	2.69634		HCON_00044160-00001	1.64122e-13	3.6479
HCON_00151370-00001	4.59879e-05	2.34375		HCON_00137040-00001	0.000577972	-2.00292						HCON_00191330-00002	8.95748e-05	4.33905		HCON_00149540-00001	1.60182e-06	2.32198		HCON_00102930-00001	2.36431e-21	3.58304		HCON_00075970-00001	1.45496e-36	5.48939		HCON_00010260-00001	5.44914e-90	2.69397		HCON_00036710-00003	9.5881e-10	3.64729
HCON_00133020-00001	1.13076e-27	2.34		HCON_00017570-00001	1.92669e-70	-2.00349						HCON_00144980-00001	9.7365e-24	4.339		HCON_00178480-00001	6.98345e-05	2.32017		HCON_00148200-00001	8.48372e-117	3.5807		HCON_00090620-00001	2.25017e-47	5.48817		HCON_00039890-00001	1.42796e-07	2.69379		HCON_00143380-00001	3.7131e-23	3.64228
HCON_00109260-00002	1.30376e-106	2.33926		HCON_00044170-00001	0.00319637	-2.00566						HCON_00047610-00001	9.04819e-40	4.33792		HCON_00096310-00001	3.45675e-08	2.31835		HCON_00063100-00002	1.40129e-06	3.57832		HCON_00041880-00001	1.90863e-68	5.48789		HCON_00142020-00001	5.56208e-07	2.69327		HCON_00104470-00001	6.79962e-17	3.64192
HCON_00017060-00001	1.52497e-204	2.33886		HCON_00115180-00001	1.57926e-72	-2.00732						HCON_00055020-00001	1.12055e-25	4.33582		HCON_00054160-00002	9.12063e-167	2.31425		HCON_00121250-00001	4.4877e-14	3.57822		HCON_00038270-00001	4.31422e-24	5.48722		HCON_00121480-00001	3.96886e-18	2.69223		HCON_00133120-00001	3.47818e-07	3.64157
HCON_00042275-00001	1.6258e-05	2.33879		HCON_00065470-00001	1.42585e-119	-2.00825						HCON_00023320-00001	6.15669e-27	4.33357		HCON_00115500-00001	4.50915e-05	2.31379		HCON_00083620-00001	3.85333e-22	3.5775		HCON_00067960-00001	7.7599e-215	5.48599		HCON_00089550-00001	2.85323e-86	2.69146		HCON_00136110-00001	4.15528e-24	3.64046
HCON_00046760-00001	3.14727e-150	2.33811		HCON_00159930-00001	5.77086e-36	-2.00902						HCON_00188960-00001	4.9585e-29	4.3317		HCON_00085230-00001	0.000803497	2.30773		HCON_00187900-00002	8.78971e-06	3.57542		HCON_00036045-00001	1.81453e-35	5.4843		HCON_00039210-00001	2.57281e-08	2.6879		HCON_00087380-00001	1.9662e-13	3.64015
HCON_00106840-00001	5.9063e-41	2.33721		HCON_00030770-00001	0.000136076	-2.01103						HCON_00105040-00001	8.74648e-28	4.32702		HCON_00122755-00001	1.0943e-15	2.3076		HCON_00046210-00001	1.085e-20	3.575		HCON_00008490-00001	4.30621e-45	5.483		HCON_00009850-00001	7.24182e-20	2.68785		HCON_00130230-00001	0	3.6392
HCON_00063020-00001	4.60016e-30	2.33236		HCON_00068490-00001	4.06718e-06	-2.01156						HCON_00103090-00001	5.56725e-15	4.32597		HCON_00188170-00001	5.77849e-39	2.30501		HCON_00107090-00001	4.87428e-16	3.57314		HCON_00143325-00001	6.68664e-49	5.48085		HCON_00088640-00001	3.37242e-22	2.68731		HCON_00010350-00001	1.60183e-12	3.63891
HCON_00009140-00001	3.93179e-48	2.33196		HCON_00058400-00001	3.87994e-24	-2.01406						HCON_00027850-00001	7.75623e-264	4.32236		HCON_00113370-00001	1.721e-05	2.30459		HCON_00159970-00001	5.01582e-46	3.57077		HCON_00116800-00001	1.10731e-63	5.48009		HCON_00101410-00001	9.21107e-11	2.68535		HCON_00081060-00001	5.9007e-17	3.63792
HCON_00171410-00001	7.68538e-15	2.33012		HCON_00040880-00001	0.00430585	-2.01481						HCON_00151540-00001	8.18658e-84	4.32193		HCON_00054540-00001	0.00390122	2.30368		HCON_00158990-00001	1.71445e-16	3.56885		HCON_00158010-00001	9.65482e-68	5.47837		HCON_00046480-00001	6.07572e-84	2.68511		HCON_00143140-00001	9.65437e-11	3.6341
HCON_00128530-00001	5.4752e-10	2.32541		HCON_00000875-00001	0.000331777	-2.01499						HCON_00131500-00002	6.9398e-20	4.3194		HCON_00188970-00001	0.00210799	2.30009		HCON_00134870-00001	4.95664e-09	3.56757		HCON_00141200-00001	8.03688e-68	5.47311		HCON_00037310-00001	2.91118e-10	2.68509		HCON_00110780-00001	7.23654e-23	3.63286
HCON_00126485-00001	1.27281e-09	2.32537		HCON_00170130-00001	3.69544e-06	-2.01501						HCON_00154540-00001	7.81545e-21	4.31425		HCON_00171690-00001	2.478e-05	2.29847		HCON_00072170-00001	9.21124e-13	3.56475		HCON_00153570-00001	5.01561e-68	5.47309		HCON_00113940-00001	3.90046e-38	2.684		HCON_00142180-00001	4.64066e-22	3.63194
HCON_00075670-00001	6.82344e-35	2.32518		HCON_00089790-00001	1.27479e-31	-2.02148						HCON_00002710-00001	9.59622e-16	4.30594		HCON_00115440-00001	1.69818e-81	2.29521		HCON_00082770-00001	5.16961e-22	3.5633		HCON_00087090-00001	1.44637e-38	5.47302		HCON_00083500-00001	3.28285e-49	2.68273		HCON_00167720-00001	5.29679e-17	3.6303
HCON_00005070-00001	2.33861e-23	2.31893		HCON_00162930-00001	1.92378e-05	-2.02289						HCON_00168470-00001	2.80722e-42	4.30331		HCON_00184140-00001	1.47167e-49	2.29268		HCON_00035080-00001	8.1112e-11	3.56156		HCON_00078030-00001	6.11942e-38	5.47289		HCON_00187170-00001	1.19107e-22	2.68228		HCON_00120615-00001	1.82964e-11	3.62899
HCON_00105430-00001	4.65003e-76	2.31874		HCON_00023690-00001	3.90773e-124	-2.02525						HCON_00191960-00002	0.00128236	4.30193		HCON_00179570-00004	0.00915212	2.28991		HCON_00000570-00003	2.03457e-112	3.55942		HCON_00108670-00001	6.83036e-68	5.46986		HCON_00160960-00001	1.05754e-20	2.68165		HCON_00059580-00001	2.03796e-14	3.62853
HCON_00175270-00001	2.81739e-60	2.31792		HCON_00119540-00002	1.5244e-112	-2.02573						HCON_00185560-00001	0	4.29112		HCON_00186690-00001	6.61186e-05	2.28915		HCON_00155850-00001	3.11178e-14	3.55854		HCON_00154220-00001	4.19671e-22	5.46933		HCON_00184840-00001	2.96341e-08	2.6787		HCON_00144790-00001	6.99506e-69	3.62397
HCON_00154540-00001	4.21021e-37	2.31638		HCON_00158230-00001	1.66595e-10	-2.02587						HCON_00051220-00001	3.1456e-142	4.29058		HCON_00063110-00001	1.53391e-05	2.28586		HCON_00190970-00003	4.46823e-07	3.5585		HCON_00062180-00001	6.20338e-49	5.46737		HCON_00034960-00001	5.10446e-51	2.67382		HCON_00009230-00001	6.70667e-15	3.6223
HCON_00152680-00001	0.00023587	2.31518		HCON_00188830-00001	8.37935e-87	-2.02791						HCON_00137280-00001	1.25245e-18	4.28922		HCON_00112820-00001	6.53467e-06	2.28572		HCON_00064270-00001	1.33454e-21	3.5568		HCON_00193930-00001	8.98318e-44	5.46195		HCON_00140590-00001	6.21631e-86	2.67289		HCON_00159320-00001	1.01873e-16	3.62056
HCON_00119770-00001	0.00059865	2.31419		HCON_00049360-00001	2.67146e-94	-2.0289						HCON_00075380-00002	0.00120664	4.28207		HCON_00135200-00001	4.91882e-08	2.28509		HCON_00062720-00001	3.32654e-72	3.55621		HCON_00090570-00001	1.602e-33	5.46108		HCON_00004620-00001	2.50161e-23	2.67221		HCON_00063100-00002	3.68586e-06	3.61935
HCON_00086850-00001	4.40869e-07	2.31415		HCON_00048210-00001	3.07116e-33	-2.02926						HCON_00056840-00001	7.97075e-26	4.27914		HCON_00093730-00001	1.68986e-08	2.28484		HCON_00148185-00001	3.51124e-21	3.55605		HCON_00156705-00001	1.70156e-67	5.46066		HCON_00005000-00001	2.20607e-79	2.67184		HCON_00106660-00001	2.44699e-11	3.6185
HCON_00085800-00001	3.77714e-10	2.31378		HCON_00156390-00001	3.83843e-27	-2.0308						HCON_00000290-00002	0.00289446	4.27305		HCON_00189080-00001	1.26314e-188	2.2836		HCON_00056570-00001	2.12419e-181	3.55496		HCON_00080970-00001	1.62271e-29	5.45762		HCON_00141390-00001	1.83499e-25	2.66632		HCON_00072700-00001	2.24607e-22	3.61699
HCON_00124630-00001	0.000207585	2.3103		HCON_00126470-00001	7.10388e-05	-2.03143						HCON_00137320-00001	5.85955e-21	4.26164		HCON_00036100-00001	2.39291e-09	2.28292		HCON_00192130-00001	1.85726e-166	3.5543		HCON_00132750-00001	6.38224e-45	5.45661		HCON_00025490-00001	3.32331e-31	2.66165		HCON_00078070-00001	6.1201e-14	3.61179
HCON_00081180-00001	1.79665e-110	2.3086		HCON_00155740-00001	0.00058029	-2.03268						HCON_00118440-00001	5.96981e-11	4.2616		HCON_00184660-00001	7.13956e-26	2.28256		HCON_00138960-00001	6.96067e-22	3.55342		HCON_00029855-00001	7.07192e-67	5.45626		HCON_00031110-00001	4.71327e-79	2.66043		HCON_00160880-00001	3.46714e-22	3.60887
HCON_00105810-00001	0.000103607	2.30754		HCON_00001910-00001	0.000511954	-2.03381						HCON_00010650-00001	6.8956e-195	4.26119		HCON_00148990-00001	3.82975e-05	2.27994		HCON_00159480-00001	9.02773e-14	3.55162		HCON_00099090-00001	0.000106596	5.45621		HCON_00133970-00001	4.30386e-09	2.65819		HCON_00011070-00001	5.52347e-73	3.60798
HCON_00112260-00001	5.79389e-36	2.30707		HCON_00003870-00001	6.27698e-109	-2.0356						HCON_00053580-00001	1.70299e-28	4.26061		HCON_00082680-00001	2.61094e-18	2.27407		HCON_00162970-00001	6.68693e-75	3.55076		HCON_00065090-00001	0	5.45526		HCON_00194310-00001	5.17266e-37	2.65668		HCON_00108520-00001	1.0469e-15	3.60767
HCON_00193050-00003	1.01199e-71	2.30655		HCON_00079890-00001	1.54986e-30	-2.03855						HCON_00137755-00001	1.21412e-24	4.25175		HCON_00164130-00001	5.42202e-05	2.27201		HCON_00171980-00001	4.01504e-23	3.54964		HCON_00127200-00001	2.47838e-67	5.45504		HCON_00191910-00001	6.23537e-34	2.65441		HCON_00111960-00001	1.0326e-124	3.60446
HCON_00182300-00001	0.000260401	2.3057		HCON_00172150-00001	0.000101418	-2.04239						HCON_00157150-00001	1.65511e-128	4.24898		HCON_00100160-00001	1.48403e-37	2.27111		HCON_00052290-00001	7.59804e-14	3.53915		HCON_00111130-00001	1.97587e-39	5.4534		HCON_00106580-00001	2.62016e-34	2.65371		HCON_00048390-00001	8.90792e-22	3.5964
HCON_00024230-00001	4.42562e-28	2.30207		HCON_00013360-00002	1.05139e-98	-2.0455						HCON_00156255-00001	5.05293e-25	4.24835		HCON_00035180-00001	5.6122e-05	2.26925		HCON_00132830-00001	2.25537e-16	3.53826		HCON_00154260-00001	2.76049e-28	5.45115		HCON_00185210-00001	6.66899e-11	2.6528		HCON_00072180-00001	8.15837e-16	3.59638
HCON_00118230-00001	7.38102e-07	2.296		HCON_00186500-00001	0.000626795	-2.04794						HCON_00136240-00001	5.78673e-23	4.24518		HCON_00153820-00001	2.03563e-08	2.26876		HCON_00111280-00001	1.32555e-35	3.53826		HCON_00015100-00001	4.3478e-67	5.45031		HCON_00047240-00001	3.41678e-23	2.65142		HCON_00071030-00001	1.75622e-12	3.5954
HCON_00156300-00001	6.08235e-10	2.29176		HCON_00157220-00001	0.00011337	-2.05425						HCON_00160780-00001	2.72049e-75	4.23812		HCON_00137350-00001	5.17208e-20	2.26804		HCON_00118760-00001	1.24369e-06	3.53544		HCON_00161980-00001	3.79214e-47	5.45009		HCON_00028120-00001	1.67156e-73	2.65134		HCON_00021460-00001	1.48459e-08	3.59497
HCON_00081690-00001	2.26016e-20	2.291		HCON_00039340-00001	3.07487e-12	-2.05657						HCON_00190300-00001	2.09527e-264	4.23656		HCON_00051600-00001	1.93475e-48	2.2663		HCON_00035210-00001	1.82789e-10	3.53436		HCON_00089130-00001	2.08754e-49	5.44954		HCON_00104230-00001	2.55255e-52	2.65059		HCON_00113560-00001	7.5189e-25	3.59331
HCON_00170470-00001	6.08612e-05	2.28771		HCON_00125390-00002	3.67178e-11	-2.06011						HCON_00048000-00001	2.16489e-105	4.23603		HCON_00007050-00001	0.000130271	2.26425		HCON_00186700-00001	1.47665e-35	3.53397		HCON_00035110-00001	4.91686e-32	5.44864		HCON_00110530-00001	3.14535e-21	2.65041		HCON_00019980-00001	3.32806e-12	3.59019
HCON_00158145-00001	8.98372e-91	2.28751		HCON_00133410-00001	2.80699e-48	-2.06468						HCON_00126520-00001	1.52527e-27	4.2286		HCON_00100850-00001	2.38869e-06	2.26121		HCON_00097810-00001	2.43917e-11	3.53205		HCON_00092090-00001	6.21603e-17	5.44459		HCON_00138182-00001	2.63079e-42	2.64902		HCON_00073550-00001	5.92995e-08	3.58993
HCON_00091930-00001	6.48176e-185	2.28744		HCON_00133410-00003	2.80699e-48	-2.06468						HCON_00036610-00001	4.61451e-58	4.22545		HCON_00194280-00003	7.86919e-05	2.25868		HCON_00149810-00001	0	3.53135		HCON_00153340-00001	2.95534e-42	5.44354		HCON_00059040-00001	4.10564e-82	2.64877		HCON_00035245-00001	3.6894e-12	3.58944
HCON_00093310-00001	1.51342e-197	2.28368		HCON_00049550-00001	9.75784e-05	-2.06766						HCON_00191080-00001	2.37003e-27	4.22015		HCON_00067930-00001	5.5271e-44	2.25713		HCON_00014170-00001	2.2132e-47	3.52843		HCON_00139190-00001	3.37292e-15	5.43865		HCON_00032810-00001	1.05213e-10	2.6477		HCON_00113110-00001	7.08931e-11	3.58848
HCON_00135030-00001	7.80994e-63	2.28276		HCON_00073560-00001	1.68864e-05	-2.06882						HCON_00098130-00001	1.55776e-54	4.21545		HCON_00057960-00001	1.65638e-05	2.25657		HCON_00177410-00001	1.03262e-257	3.52809		HCON_00134180-00001	1.61136e-12	5.43615		HCON_00104820-00001	1.72184e-19	2.64705		HCON_00039300-00001	1.07866e-07	3.58837
HCON_00159310-00001	2.05359e-16	2.28076		HCON_00115350-00001	0.000351659	-2.07057						HCON_00160440-00001	1.12532e-23	4.21174		HCON_00102380-00001	9.28975e-126	2.25286		HCON_00137860-00001	2.10028e-21	3.52794		HCON_00120015-00001	1.44235e-43	5.43006		HCON_00074040-00001	1.20826e-05	2.64653		HCON_00014410-00001	2.024e-17	3.58682
HCON_00102110-00001	0.000105131	2.28001		HCON_00047320-00001	3.39244e-15	-2.07069						HCON_00036190-00001	0	4.20938		HCON_00168300-00001	4.54705e-14	2.25231		HCON_00096310-00001	6.52679e-12	3.52754		HCON_00095760-00001	4.16767e-28	5.42937		HCON_00004590-00001	8.62955e-41	2.64494		HCON_00012630-00001	2.22346e-15	3.58599
HCON_00042410-00001	1.01674e-54	2.27335		HCON_00012490-00001	0.00047447	-2.07165						HCON_00131040-00001	1.52594e-89	4.20532		HCON_00067820-00001	3.56857e-05	2.2498		HCON_00090850-00001	1.13054e-12	3.52723		HCON_00076090-00004	1.70942e-41	5.42855		HCON_00158870-00001	9.92225e-87	2.64487		HCON_00132450-00001	4.84196e-12	3.5841
HCON_00018210-00001	0.00338175	2.27308		HCON_00153020-00001	2.6113e-08	-2.07296						HCON_00186925-00001	3.11419e-33	4.20378		HCON_00193300-00001	1.47554e-06	2.24726		HCON_00000980-00006	0.0016632	3.52703		HCON_00050390-00001	1.10104e-66	5.42745		HCON_00042470-00002	4.19485e-18	2.64462		HCON_00159160-00001	4.18987e-12	3.58406
HCON_00023050-00001	4.19556e-40	2.26887		HCON_00173520-00001	2.04024e-16	-2.07431						HCON_00088680-00001	0	4.2003		HCON_00035670-00001	4.08521e-05	2.24415		HCON_00006570-00001	9.19219e-138	3.52597		HCON_00060420-00001	2.0888e-66	5.42618		HCON_00168410-00001	2.17984e-80	2.64235		HCON_00025040-00001	7.81801e-22	3.58265
HCON_00099010-00001	0.00612143	2.26848		HCON_00104260-00001	5.93678e-48	-2.07541						HCON_00138655-00001	1.99306e-24	4.19887		HCON_00158960-00001	7.84658e-71	2.24268		HCON_00119210-00001	1.36648e-07	3.52595		HCON_00143270-00002	3.47512e-60	5.42524		HCON_00093310-00001	4.72567e-40	2.64067		HCON_00185600-00001	1.56413e-99	3.58237
HCON_00182440-00001	9.9281e-07	2.26823		HCON_00067040-00001	9.29875e-84	-2.07667						HCON_00147510-00001	2.12066e-119	4.19885		HCON_00160202-00001	6.40888e-05	2.24206		HCON_00158145-00001	6.7799e-79	3.52514		HCON_00158000-00001	1.99123e-12	5.42022		HCON_00005990-00001	7.20458e-24	2.64029		HCON_00040600-00001	3.86893e-07	3.57898
HCON_00106930-00001	1.37286e-06	2.26719		HCON_00038020-00001	3.35406e-21	-2.0771						HCON_00138510-00001	1.12737e-10	4.19873		HCON_00185930-00001	3.62422e-12	2.24144		HCON_00148050-00001	0	3.52413		HCON_00012540-00001	3.24405e-54	5.41668		HCON_00073930-00001	8.34746e-06	2.63924		HCON_00091120-00001	1.24285e-102	3.5789
HCON_00165385-00001	2.03441e-11	2.26703		HCON_00187950-00001	3.00385e-117	-2.07752						HCON_00033310-00002	5.5355e-21	4.19499		HCON_00101780-00001	2.57896e-30	2.24047		HCON_00135630-00001	1.39355e-08	3.52244		HCON_00044320-00001	2.07239e-18	5.41648		HCON_00053494-00001	6.35251e-12	2.63911		HCON_00001240-00001	3.04674e-06	3.57265
HCON_00009200-00001	2.65758e-208	2.26305		HCON_00135160-00001	4.11846e-10	-2.07881						HCON_00060470-00001	8.92764e-24	4.18944		HCON_00151090-00001	5.83703e-05	2.23874		HCON_00185600-00001	2.1828e-94	3.52025		HCON_00100210-00001	5.77958e-66	5.41635		HCON_00126230-00001	3.63498e-08	2.63811		HCON_00052640-00002	2.63391e-15	3.57235
HCON_00154360-00001	1.25023e-46	2.26131		HCON_00032800-00001	1.66557e-35	-2.07997						HCON_00124940-00001	2.5011e-23	4.18179		HCON_00073380-00001	3.31112e-13	2.23591		HCON_00153820-00001	4.29943e-12	3.51959		HCON_00073550-00001	2.06206e-18	5.41468		HCON_00186530-00003	6.76487e-79	2.6362		HCON_00109080-00001	6.12422e-13	3.57031
HCON_00036900-00001	3.17012e-23	2.26084		HCON_00062440-00001	1.80798e-15	-2.08249						HCON_00122755-00001	6.01163e-21	4.17616		HCON_00136550-00001	2.40718e-196	2.235		HCON_00134710-00001	4.95812e-12	3.51934		HCON_00006780-00001	1.08866e-47	5.40924		HCON_00177480-00001	4.35035e-05	2.63458		HCON_00162670-00002	1.43874e-08	3.56986
HCON_00186530-00005	4.76618e-79	2.25872		HCON_00113060-00001	2.09781e-124	-2.08678						HCON_00055410-00001	2.71972e-205	4.16762		HCON_00156840-00001	1.52188e-15	2.22948		HCON_00079780-00001	2.04925e-20	3.5156		HCON_00068020-00001	5.88804e-193	5.40837		HCON_00082510-00001	5.16379e-21	2.63368		HCON_00020540-00001	6.74708e-10	3.56912
HCON_00064440-00001	7.52034e-05	2.25685		HCON_00156560-00001	1.64018e-06	-2.0872						HCON_00017710-00001	3.54717e-17	4.16615		HCON_00136460-00001	0.000206533	2.22941		HCON_00041950-00001	8.4594e-45	3.51521		HCON_00077460-00001	1.83124e-34	5.40601		HCON_00064300-00001	8.84184e-06	2.63349		HCON_00115780-00001	1.03142e-07	3.56907
HCON_00023960-00001	1.70997e-45	2.2561		HCON_00085890-00001	1.14075e-22	-2.08738						HCON_00008260-00001	2.83752e-19	4.16566		HCON_00135330-00001	1.25994e-05	2.22879		HCON_00124950-00001	9.84016e-13	3.51432		HCON_00066380-00001	4.3818e-48	5.39653		HCON_00012950-00001	1.18447e-17	2.63341		HCON_00110200-00001	4.90165e-14	3.56905
HCON_00037530-00001	1.0471e-12	2.25609		HCON_00125540-00001	3.27281e-13	-2.0879						HCON_00054650-00001	7.79527e-31	4.16448		HCON_00037100-00001	3.26474e-05	2.22877		HCON_00150190-00001	2.117e-15	3.51267		HCON_00132320-00001	6.2371e-15	5.39569		HCON_00011060-00001	3.25671e-54	2.63044		HCON_00062280-00001	4.97179e-22	3.56873
HCON_00048290-00001	0.000193104	2.25531		HCON_00023980-00001	3.3049e-07	-2.08849						HCON_00012970-00001	8.64346e-21	4.16421		HCON_00038120-00001	1.73397e-13	2.22773		HCON_00106720-00001	5.37468e-30	3.51182		HCON_00105950-00001	1.15477e-19	5.39506		HCON_00157020-00001	2.77767e-11	2.62749		HCON_00028510-00001	4.49256e-16	3.56091
HCON_00176620-00001	0.00712848	2.25463		HCON_00072870-00001	2.96642e-05	-2.08857						HCON_00024810-00001	0.00039371	4.1632		HCON_00111400-00001	5.81843e-05	2.22771		HCON_00136220-00001	1.13697e-15	3.51131		HCON_00035200-00001	6.60457e-28	5.39484		HCON_00124620-00001	1.57997e-65	2.62689		HCON_00123400-00001	4.40969e-21	3.56063
HCON_00119270-00001	6.62865e-39	2.25459		HCON_00028250-00001	2.23482e-63	-2.08874						HCON_00044330-00001	4.95997e-35	4.16204		HCON_00100440-00001	2.63046e-07	2.22503		HCON_00044210-00002	1.31127e-08	3.51042		HCON_00052930-00001	2.68014e-28	5.38999		HCON_00038100-00001	4.97684e-13	2.62331		HCON_00099970-00001	7.62523e-11	3.55848
HCON_00175740-00001	0.000642448	2.25187		HCON_00089720-00001	0.000409325	-2.08923						HCON_00106580-00001	7.88986e-27	4.15548		HCON_00167530-00001	2.88778e-10	2.22352		HCON_00156780-00001	1.17739e-15	3.5091		HCON_00153030-00001	7.93518e-36	5.3893		HCON_00152550-00001	7.89748e-80	2.62216		HCON_00008690-00001	7.3934e-17	3.55371
HCON_00046510-00001	4.67223e-114	2.25119		HCON_00138530-00001	4.02367e-16	-2.08993						HCON_00160860-00001	1.15896e-22	4.15435		HCON_00134090-00001	1.14131e-30	2.22245		HCON_00027540-00001	1.39271e-18	3.50864		HCON_00152900-00001	6.12534e-65	5.38927		HCON_00105800-00001	3.54194e-14	2.62081		HCON_00112990-00001	2.81247e-43	3.55314
HCON_00013090-00001	2.21453e-81	2.24897		HCON_00171660-00001	1.84133e-06	-2.09081						HCON_00176800-00001	5.23622e-176	4.14549		HCON_00090740-00001	2.47006e-100	2.2221		HCON_00165470-00001	2.64518e-13	3.50821		HCON_00055530-00001	8.75667e-65	5.38879		HCON_00133780-00001	1.3317e-05	2.62064		HCON_00107900-00001	4.35764e-21	3.55211
HCON_00053050-00002	8.83636e-162	2.2488		HCON_00071030-00001	3.18856e-09	-2.09268						HCON_00063570-00001	7.62662e-22	4.14462		HCON_00044970-00001	3.36065e-52	2.2218		HCON_00076450-00001	4.96218e-13	3.50712		HCON_00072620-00001	1.62589e-18	5.38221		HCON_00060480-00001	8.33197e-13	2.62062		HCON_00032340-00001	7.96613e-11	3.54998
HCON_00182560-00001	1.78511e-15	2.24787		HCON_00012800-00001	2.37336e-24	-2.09336						HCON_00006030-00001	3.78633e-22	4.14356		HCON_00123650-00001	1.29559e-48	2.22082		HCON_00011300-00001	6.88691e-08	3.50499		HCON_00062900-00001	3.35873e-42	5.37758		HCON_00043520-00001	2.98563e-29	2.61981		HCON_00102310-00001	1.03697e-14	3.54831
HCON_00011770-00001	3.19028e-06	2.24674		HCON_00167080-00001	1.09784e-07	-2.09537						HCON_00034950-00001	7.52346e-46	4.14258		HCON_00112920-00001	1.26166e-07	2.21833		HCON_00157690-00001	6.32216e-13	3.50466		HCON_00075220-00001	4.10363e-27	5.37689		HCON_00031870-00001	5.58319e-08	2.61828		HCON_00051470-00001	3.97571e-16	3.54823
HCON_00018130-00001	1.23264e-12	2.24586		HCON_00169550-00001	0.00145719	-2.09762						HCON_00138640-00001	2.14514e-21	4.1417		HCON_00046700-00001	3.27515e-11	2.21816		HCON_00153460-00001	4.73557e-33	3.50244		HCON_00130830-00001	7.54273e-29	5.37671		HCON_00072210-00001	8.60665e-57	2.61759		HCON_00021320-00001	2.34074e-05	3.54627
HCON_00174450-00001	7.7069e-05	2.24544		HCON_00085780-00001	1.18695e-12	-2.09959						HCON_00087900-00001	3.40141e-23	4.13976		HCON_00047050-00001	2.5034e-56	2.2175		HCON_00043940-00001	5.83036e-17	3.5022		HCON_00134540-00001	1.08699e-64	5.37658		HCON_00026380-00001	5.41278e-08	2.61752		HCON_00176800-00001	7.25888e-298	3.54528
HCON_00145610-00001	9.56796e-90	2.24229		HCON_00096300-00001	0.000148787	-2.1001						HCON_00063230-00001	9.09163e-84	4.13622		HCON_00116100-00001	4.52765e-44	2.21272		HCON_00091220-00001	4.97374e-12	3.50095		HCON_00037190-00001	2.75326e-43	5.3758		HCON_00126560-00001	3.32646e-05	2.6168		HCON_00036530-00001	2.33047e-12	3.54228
HCON_00162790-00001	1.47231e-40	2.23988		HCON_00059780-00001	1.31123e-20	-2.10179						HCON_00123325-00001	2.25245e-43	4.13331		HCON_00059290-00001	2.20209e-06	2.21233		HCON_00036240-00001	2.0179e-32	3.50072		HCON_00157352-00001	1.53624e-64	5.37569		HCON_00041190-00001	2.64094e-44	2.61642		HCON_00048500-00001	4.54501e-79	3.54072
HCON_00036850-00001	0.000379271	2.23941		HCON_00183080-00001	5.57638e-05	-2.10438						HCON_00054390-00001	1.41959e-276	4.13328		HCON_00104770-00001	5.20351e-43	2.21059		HCON_00109260-00002	3.83096e-249	3.49823		HCON_00007800-00002	7.12781e-42	5.37384		HCON_00114930-00001	3.20144e-72	2.61497		HCON_00018730-00001	1.11841e-22	3.53919
HCON_00053505-00001	8.17665e-51	2.23932		HCON_00101350-00001	3.32252e-111	-2.10556						HCON_00054430-00001	1.41959e-276	4.13328		HCON_00060990-00001	1.93918e-18	2.20992		HCON_00153220-00001	3.29304e-20	3.49685		HCON_00097350-00001	1.2353e-18	5.37352		HCON_00157560-00001	1.08052e-41	2.61462		HCON_00144870-00001	6.15902e-13	3.53907
HCON_00135108-00001	8.1622e-19	2.2389		HCON_00117910-00001	5.55091e-80	-2.10678						HCON_00054970-00001	1.41959e-276	4.13328		HCON_00136870-00001	0.00011854	2.20238		HCON_00188600-00001	7.66401e-23	3.49474		HCON_00154665-00001	2.51839e-64	5.37162		HCON_00109300-00001	2.37562e-78	2.60959		HCON_00010240-00001	2.66092e-12	3.53856
HCON_00187040-00001	2.0907e-06	2.23857		HCON_00148790-00001	9.966e-62	-2.10701						HCON_00129940-00001	2.83571e-90	4.13275		HCON_00035520-00001	2.53104e-47	2.20156		HCON_00128910-00001	1.46221e-13	3.49349		HCON_00086070-00001	6.50445e-44	5.37089		HCON_00168030-00001	2.47189e-06	2.60956		HCON_00055800-00001	1.14055e-21	3.53649
HCON_00084370-00002	2.36244e-72	2.23806		HCON_00175840-00001	0.000628292	-2.10745						HCON_00147070-00001	1.43009e-45	4.13048		HCON_00025210-00001	1.10224e-161	2.1985		HCON_00156530-00001	5.03596e-10	3.49302		HCON_00080980-00001	9.59794e-43	5.37038		HCON_00030650-00001	1.87888e-20	2.60928		HCON_00108070-00001	1.09569e-12	3.53396
HCON_00056550-00001	1.72842e-60	2.2365		HCON_00160990-00001	2.43181e-82	-2.10798						HCON_00086580-00001	4.92007e-22	4.12463		HCON_00030660-00001	1.41763e-06	2.19835		HCON_00136040-00001	6.63753e-12	3.49283		HCON_00133590-00001	2.52324e-12	5.36567		HCON_00088850-00001	1.27071e-35	2.6086		HCON_00134660-00001	1.65681e-06	3.53348
HCON_00175620-00001	0.00916518	2.23625		HCON_00179170-00001	2.83628e-05	-2.10861						HCON_00152530-00001	4.10725e-22	4.12324		HCON_00123960-00001	4.53362e-13	2.19784		HCON_00142300-00001	1.34396e-15	3.49087		HCON_00191630-00001	6.54191e-48	5.36392		HCON_00159440-00001	1.91505e-35	2.60428		HCON_00132710-00001	8.53614e-35	3.53159
HCON_00090300-00001	0.000498491	2.23555		HCON_00170970-00001	7.47012e-08	-2.10924						HCON_00137115-00001	2.16787e-21	4.1203		HCON_00168620-00001	0.000759515	2.1966		HCON_00131500-00002	7.90748e-11	3.49036		HCON_00089580-00001	2.99569e-43	5.35874		HCON_00004190-00001	6.16202e-84	2.6035		HCON_00071820-00001	7.26793e-51	3.52787
HCON_00074430-00001	8.03534e-47	2.23501		HCON_00065410-00001	1.61537e-18	-2.10954						HCON_00106270-00001	1.15258e-18	4.11547		HCON_00058170-00001	2.50119e-05	2.19613		HCON_00129150-00001	7.56156e-153	3.48926		HCON_00192550-00001	4.34207e-30	5.35723		HCON_00189350-00001	8.77018e-13	2.60198		HCON_00113125-00001	4.44743e-12	3.52766
HCON_00166400-00001	3.47502e-93	2.23328		HCON_00054160-00001	6.92816e-10	-2.10973						HCON_00011100-00001	1.85143e-22	4.11408		HCON_00190640-00001	4.51005e-28	2.19463		HCON_00125010-00001	1.08155e-12	3.48726		HCON_00082790-00001	5.97236e-64	5.35676		HCON_00051150-00001	2.07636e-09	2.60019		HCON_00186210-00001	7.71067e-08	3.52726
HCON_00025675-00001	6.77159e-80	2.23327		HCON_00102230-00001	4.1801e-12	-2.10997						HCON_00011110-00001	1.85143e-22	4.11408		HCON_00036745-00001	3.23416e-05	2.19246		HCON_00134520-00001	2.73084e-68	3.48589		HCON_00018670-00001	1.56413e-16	5.34927		HCON_00072280-00001	3.34807e-21	2.60018		HCON_00118720-00001	5.35224e-16	3.52655
HCON_00124020-00001	3.00469e-12	2.23319		HCON_00101220-00001	4.2421e-71	-2.11073						HCON_00036260-00001	1.86533e-21	4.11089		HCON_00041920-00001	4.33033e-56	2.18987		HCON_00190180-00001	8.8308e-15	3.48553		HCON_00094760-00001	3.2139e-40	5.34313		HCON_00153170-00001	9.79954e-06	2.59878		HCON_00105250-00001	5.70384e-21	3.52416
HCON_00188230-00001	1.47537e-19	2.23197		HCON_00039590-00003	7.8437e-13	-2.11271						HCON_00165130-00001	3.89175e-40	4.10806		HCON_00137680-00001	4.84716e-22	2.18903		HCON_00168420-00001	1.94423e-07	3.48489		HCON_00040540-00001	1.60885e-28	5.34309		HCON_00040990-00002	6.63957e-45	2.59664		HCON_00046150-00001	4.69799e-80	3.52312
HCON_00082910-00001	3.36757e-89	2.23084		HCON_00048280-00001	0.000420864	-2.11472						HCON_00039300-00001	8.3902e-22	4.10721		HCON_00037720-00001	0.000156364	2.1887		HCON_00193030-00001	7.3886e-61	3.483		HCON_00115330-00001	3.98706e-63	5.34053		HCON_00194260-00001	3.64256e-49	2.59604		HCON_00036980-00001	6.31245e-109	3.5207
HCON_00081500-00001	1.68554e-202	2.22631		HCON_00022780-00001	2.50179e-07	-2.1155						HCON_00192680-00002	3.97934e-22	4.10683		HCON_00164630-00001	8.76858e-05	2.18853		HCON_00040490-00001	2.45784e-27	3.48198		HCON_00044210-00001	9.80372e-42	5.33684		HCON_00172760-00001	1.59037e-31	2.5957		HCON_00054820-00001	7.26412e-41	3.51866
HCON_00173520-00001	1.34892e-13	2.22281		HCON_00059330-00001	1.96058e-29	-2.1166						HCON_00192680-00003	3.97934e-22	4.10683		HCON_00016150-00001	0.000120147	2.18801		HCON_00052870-00001	3.5943e-12	3.48091		HCON_00133950-00002	3.65707e-63	5.33321		HCON_00058790-00001	1.67002e-60	2.59411		HCON_00008660-00001	1.00898e-07	3.51831
HCON_00157600-00001	1.08334e-05	2.2215		HCON_00183130-00001	0.00245319	-2.11891						HCON_00146310-00001	1.94437e-09	4.10177		HCON_00027420-00001	9.67691e-07	2.18699		HCON_00134130-00001	8.70013e-20	3.48024		HCON_00100030-00001	4.90223e-15	5.3313		HCON_00154760-00001	7.89748e-80	2.59323		HCON_00092290-00001	3.68423e-07	3.51812
HCON_00049690-00001	1.26129e-58	2.22028		HCON_00092720-00002	2.42182e-07	-2.12013						HCON_00010000-00001	8.65859e-08	4.10102		HCON_00032810-00001	3.38157e-20	2.18665		HCON_00141730-00001	1.7338e-79	3.47998		HCON_00054000-00001	3.07076e-40	5.32992		HCON_00111980-00001	1.17833e-78	2.59304		HCON_00024000-00001	9.16966e-19	3.51688
HCON_00071940-00002	0.00197264	2.21811		HCON_00013140-00001	2.32338e-23	-2.12063						HCON_00127060-00001	4.21287e-21	4.08861		HCON_00149810-00001	0	2.18624		HCON_00059290-00001	9.99628e-13	3.47996		HCON_00076750-00001	5.75411e-16	5.32677		HCON_00068690-00001	3.68021e-65	2.59276		HCON_00045690-00001	5.87195e-16	3.50832
HCON_00121360-00001	9.22057e-68	2.21621		HCON_00154010-00001	0.000440255	-2.12108						HCON_00167370-00001	1.16627e-126	4.08339		HCON_00155402-00001	0.00491242	2.18356		HCON_00043110-00001	4.19345e-211	3.4794		HCON_00035090-00001	1.44768e-43	5.32137		HCON_00191610-00002	4.87003e-13	2.59129		HCON_00036290-00001	9.6518e-15	3.50761
HCON_00121910-00001	3.87025e-63	2.21511		HCON_00073090-00001	0.00415632	-2.12124						HCON_00048470-00001	1.1823e-13	4.08278		HCON_00019440-00001	4.88691e-07	2.18117		HCON_00193120-00001	1.79654e-20	3.47919		HCON_00149400-00001	3.38789e-39	5.31682		HCON_00121500-00001	1.59656e-36	2.59071		HCON_00120640-00001	3.75256e-21	3.50321
HCON_00180600-00001	1.48666e-05	2.21509		HCON_00155850-00001	5.02544e-40	-2.126						HCON_00100390-00001	1.62963e-28	4.08192		HCON_00109020-00001	8.94524e-06	2.18038		HCON_00105010-00001	1.58517e-10	3.4782		HCON_00047690-00001	1.31794e-62	5.31283		HCON_00165550-00003	7.59248e-83	2.59051		HCON_00021620-00001	5.90829e-30	3.50266
HCON_00005080-00001	3.07213e-14	2.21491		HCON_00045990-00001	1.92937e-08	-2.12711						HCON_00124900-00001	1.02857e-12	4.07942		HCON_00129250-00001	2.07538e-10	2.17681		HCON_00067250-00001	4.89966e-20	3.47809		HCON_00039705-00001	4.84896e-12	5.31116		HCON_00005955-00001	3.66141e-39	2.58798		HCON_00074080-00001	3.20526e-12	3.50179
HCON_00009900-00001	1.0484e-10	2.2137		HCON_00138160-00001	0.00155323	-2.13047						HCON_00002704-00001	8.71178e-262	4.07582		HCON_00130040-00001	0.00204075	2.17395		HCON_00046700-00001	1.90251e-13	3.47683		HCON_00063220-00001	2.47017e-62	5.31014		HCON_00098655-00001	1.83485e-05	2.58502		HCON_00116260-00001	4.41722e-08	3.50071
HCON_00066360-00001	1.19692e-124	2.21217		HCON_00053505-00001	2.53727e-26	-2.13084						HCON_00144630-00001	2.45943e-09	4.07005		HCON_00187830-00001	0.0020464	2.17326		HCON_00183550-00001	9.6558e-14	3.47679		HCON_00161744-00001	4.46121e-63	5.30899		HCON_00002720-00001	4.23419e-05	2.58318		HCON_00102230-00001	1.00665e-14	3.49948
HCON_00106240-00001	0.00823803	2.21145		HCON_00187080-00001	9.52511e-131	-2.13332						HCON_00162935-00001	2.24915e-32	4.06748		HCON_00167340-00001	7.48976e-18	2.17298		HCON_00140230-00001	7.28239e-147	3.47647		HCON_00161746-00001	4.46121e-63	5.30899		HCON_00040700-00001	4.24205e-80	2.58239		HCON_00192830-00003	0.000857441	3.49789
HCON_00032950-00001	6.27941e-30	2.20996		HCON_00056540-00001	2.17375e-74	-2.13646						HCON_00032670-00001	4.95091e-52	4.06373		HCON_00142105-00001	1.04422e-35	2.17186		HCON_00140240-00001	7.28239e-147	3.47647		HCON_00121950-00001	1.4034e-50	5.30551		HCON_00053910-00001	1.25566e-07	2.58233		HCON_00066620-00001	6.46788e-21	3.49623
HCON_00151020-00001	8.01685e-202	2.20857		HCON_00017450-00001	9.28317e-13	-2.13714						HCON_00133080-00001	7.68791e-52	4.06027		HCON_00112220-00001	1.73145e-17	2.16786		HCON_00006030-00001	4.54242e-10	3.47613		HCON_00121950-00002	1.4034e-50	5.30551		HCON_00071040-00001	5.37779e-73	2.58192		HCON_00138535-00001	5.97589e-05	3.4961
HCON_00116100-00001	6.3486e-117	2.20617		HCON_00002130-00001	0.000338744	-2.13912						HCON_00110890-00001	1.18161e-17	4.05964		HCON_00044535-00001	1.86e-08	2.16727		HCON_00167440-00001	9.82155e-10	3.47605		HCON_00026490-00001	2.18507e-28	5.30186		HCON_00090270-00001	1.34123e-05	2.58078		HCON_00050430-00001	1.19232e-20	3.49523
HCON_00092100-00001	0.000108025	2.20533		HCON_00040030-00001	0.000312462	-2.1394						HCON_00118170-00001	8.21032e-48	4.05597		HCON_00004420-00001	1.60094e-05	2.1617		HCON_00100370-00001	1.44741e-157	3.47565		HCON_00151840-00001	5.24594e-62	5.30059		HCON_00065630-00001	4.78885e-32	2.58037		HCON_00106840-00001	2.41661e-15	3.49292
HCON_00089260-00001	1.47654e-193	2.20407		HCON_00055870-00001	4.60204e-65	-2.14166						HCON_00042880-00001	5.81126e-21	4.05517		HCON_00117650-00001	5.33096e-08	2.16075		HCON_00136940-00001	1.24921e-37	3.47512		HCON_00045170-00001	9.13518e-30	5.2982		HCON_00073790-00001	1.92843e-79	2.57776		HCON_00159960-00001	0.000325376	3.49102
HCON_00038760-00001	2.26585e-72	2.20097		HCON_00180290-00001	6.60258e-05	-2.14341						HCON_00027500-00001	2.63754e-16	4.05464		HCON_00013360-00006	3.09527e-70	2.15615		HCON_00063660-00001	4.19299e-123	3.47415		HCON_00016770-00001	1.79909e-61	5.29392		HCON_00040966-00001	6.14475e-39	2.57559		HCON_00110950-00001	1.05472e-20	3.48952
HCON_00030470-00001	0.00119639	2.197		HCON_00098700-00001	4.20104e-05	-2.1449						HCON_00135340-00001	1.3713e-19	4.05329		HCON_00102930-00001	0.00542602	2.15592		HCON_00112260-00001	6.66284e-05	3.47332		HCON_00142550-00001	8.62544e-62	5.29197		HCON_00154360-00001	8.54884e-06	2.57438		HCON_00112210-00001	7.03577e-07	3.48553
HCON_00120400-00001	0.000775374	2.19409		HCON_00047460-00001	7.17223e-05	-2.14662						HCON_00126670-00001	4.35123e-18	4.05318		HCON_00160204-00001	1.11203e-12	2.14822		HCON_00041700-00001	1.01198e-20	3.47258		HCON_00034570-00001	7.04544e-05	5.29027		HCON_00036190-00001	9.39454e-47	2.57367		HCON_00111310-00001	6.80722e-14	3.4845
HCON_00160425-00001	0.000193359	2.19315		HCON_00135550-00001	0.00028482	-2.14949						HCON_00120730-00001	1.73586e-21	4.05311		HCON_00084740-00001	1.75677e-89	2.14746		HCON_00148500-00001	1.28765e-14	3.47207		HCON_00054810-00001	1.60511e-61	5.28649		HCON_00085020-00001	1.14647e-79	2.57131		HCON_00130770-00001	4.63179e-09	3.48403
HCON_00084710-00001	1.9963e-06	2.19182		HCON_00077110-00001	6.30172e-61	-2.14963						HCON_00057100-00001	4.36962e-20	4.04803		HCON_00121380-00001	0.000277973	2.14655		HCON_00063580-00001	2.23824e-117	3.47104		HCON_00159435-00001	2.18359e-61	5.27959		HCON_00099090-00002	5.77004e-36	2.57068		HCON_00085290-00001	1.66938e-06	3.48282
HCON_00046840-00001	0.000710008	2.19007		HCON_00084710-00001	4.1362e-06	-2.15095						HCON_00108330-00001	3.0789e-20	4.04719		HCON_00062840-00001	1.00819e-05	2.14312		HCON_00020470-00001	1.27131e-15	3.46865		HCON_00151240-00001	1.3034e-60	5.27951		HCON_00152620-00001	1.45325e-37	2.57058		HCON_00139200-00001	1.027e-08	3.48266
HCON_00070810-00001	9.99079e-63	2.18915		HCON_00079740-00001	1.46957e-42	-2.15346						HCON_00124950-00001	3.14727e-21	4.04575		HCON_00167700-00001	0.00255605	2.14238		HCON_00176800-00001	3.25808e-288	3.46863		HCON_00044210-00002	8.74862e-28	5.27864		HCON_00004170-00001	0.00481779	2.57029		HCON_00164290-00001	1.99241e-09	3.48264
HCON_00031620-00001	2.34926e-05	2.18882		HCON_00046190-00001	0.000218738	-2.15421						HCON_00074390-00001	4.23625e-40	4.04403		HCON_00085850-00001	1.09377e-05	2.14233		HCON_00156150-00001	9.6964e-38	3.46742		HCON_00130950-00001	9.14509e-79	5.27718		HCON_00083280-00001	1.42309e-74	2.56947		HCON_00139160-00001	3.08043e-15	3.4784
HCON_00180480-00001	4.03513e-15	2.1839		HCON_00104790-00001	3.94452e-43	-2.15552						HCON_00188980-00001	5.5465e-101	4.03742		HCON_00095440-00001	0.000272127	2.14209		HCON_00138600-00001	1.10225e-12	3.46683		HCON_00062890-00001	5.22233e-61	5.26782		HCON_00134430-00001	1.95441e-09	2.56761		HCON_00191730-00001	6.18062e-15	3.47696
HCON_00188540-00001	1.91991e-72	2.18273		HCON_00024110-00001	0.000105059	-2.15718						HCON_00031020-00001	5.91954e-50	4.03392		HCON_00152380-00001	9.59242e-05	2.14004		HCON_00002130-00001	3.80628e-20	3.46414		HCON_00072960-00001	1.44215e-19	5.26761		HCON_00149620-00001	5.02199e-10	2.56452		HCON_00186810-00001	8.87567e-21	3.47593
HCON_00033640-00001	7.57281e-66	2.18166		HCON_00180750-00001	5.16554e-07	-2.16087						HCON_00072360-00001	6.18547e-90	4.03391		HCON_00092510-00001	2.46952e-162	2.13804		HCON_00010710-00001	1.91224e-19	3.46231		HCON_00132760-00001	6.30997e-62	5.26716		HCON_00192070-00001	0.000212476	2.56385		HCON_00034850-00001	4.29181e-11	3.47445
HCON_00193050-00006	2.01927e-15	2.18048		HCON_00038210-00001	7.96211e-131	-2.16261						HCON_00111050-00001	1.73051e-18	4.03351		HCON_00085110-00001	9.40323e-35	2.13727		HCON_00146300-00001	1.99421e-150	3.46218		HCON_00132760-00002	6.30997e-62	5.26716		HCON_00006010-00001	3.17008e-09	2.56187		HCON_00065120-00001	7.54627e-10	3.47392
HCON_00176100-00001	8.93514e-84	2.17449		HCON_00066430-00001	3.33959e-68	-2.16445						HCON_00172760-00001	2.94731e-22	4.02949		HCON_00082660-00001	1.48587e-37	2.13656		HCON_00019060-00001	1.25157e-06	3.462		HCON_00036090-00001	6.74632e-41	5.26659		HCON_00077070-00001	3.41159e-33	2.5618		HCON_00188760-00001	1.58219e-27	3.47323
HCON_00141860-00001	8.41046e-06	2.17402		HCON_00022430-00001	2.00898e-39	-2.16651						HCON_00021370-00001	3.92013e-26	4.0282		HCON_00094390-00001	1.00981e-08	2.13566		HCON_00026770-00001	1.00803e-188	3.45877		HCON_00127620-00001	1.09657e-60	5.26625		HCON_00059860-00001	3.95899e-06	2.56081		HCON_00148860-00001	3.38391e-12	3.47315
HCON_00138182-00001	1.68921e-136	2.1735		HCON_00057830-00001	1.10898e-99	-2.16717						HCON_00120640-00001	2.36543e-11	4.01862		HCON_00067250-00001	4.77697e-22	2.13509		HCON_00014970-00001	1.93736e-12	3.45787		HCON_00094570-00001	6.32009e-153	5.26559		HCON_00006090-00001	3.66542e-51	2.56058		HCON_00043640-00001	8.23637e-21	3.47099
HCON_00065975-00001	9.72336e-09	2.17332		HCON_00133050-00001	6.42971e-54	-2.16738						HCON_00149030-00001	1.34507e-19	4.01782		HCON_00030735-00001	3.27597e-72	2.13115		HCON_00152380-00001	7.42826e-16	3.45643		HCON_00034785-00001	3.81109e-41	5.26252		HCON_00145720-00001	2.17994e-77	2.55997		HCON_00047710-00001	1.5894e-20	3.47099
HCON_00152830-00001	1.26058e-05	2.1712		HCON_00057720-00001	9.24223e-11	-2.17085						HCON_00155340-00001	2.13302e-20	4.01525		HCON_00125150-00001	1.49957e-25	2.12981		HCON_00023380-00001	4.46893e-20	3.456		HCON_00054760-00002	1.4923e-51	5.2625		HCON_00148200-00001	2.96656e-21	2.55845		HCON_00193700-00001	2.02987e-11	3.47086
HCON_00140260-00001	1.82287e-29	2.16928		HCON_00074910-00001	3.62e-102	-2.17085						HCON_00178010-00001	9.79651e-14	4.01306		HCON_00164640-00001	6.36237e-20	2.1291		HCON_00062920-00001	1.71804e-09	3.45264		HCON_00125850-00001	1.40656e-37	5.26004		HCON_00069950-00001	8.92198e-21	2.55772		HCON_00035690-00001	5.43408e-12	3.46872
HCON_00060040-00001	1.26743e-22	2.16892		HCON_00000750-00001	4.21931e-05	-2.171						HCON_00149650-00001	1.11878e-19	4.01267		HCON_00002110-00002	2.55901e-19	2.12807		HCON_00134440-00001	7.05737e-104	3.45218		HCON_00135110-00001	6.75834e-35	5.25923		HCON_00079500-00002	3.43787e-38	2.55691		HCON_00104220-00001	2.98694e-12	3.46787
HCON_00096065-00001	4.70153e-63	2.16617		HCON_00025675-00001	8.71581e-73	-2.17234						HCON_00016695-00001	3.14684e-20	4.01175		HCON_00186750-00001	8.27077e-06	2.12522		HCON_00125815-00001	6.57203e-12	3.44875		HCON_00086150-00002	7.03778e-12	5.25285		HCON_00013800-00001	5.5526e-15	2.55286		HCON_00085230-00001	6.33162e-20	3.46566
HCON_00135410-00001	0.000460433	2.1656		HCON_00150620-00001	5.66764e-05	-2.17287						HCON_00136220-00001	4.45098e-19	4.00686		HCON_00019310-00001	3.95961e-23	2.12464		HCON_00044655-00001	0	3.4461		HCON_00139075-00001	2.91838e-60	5.24809		HCON_00110180-00001	1.60819e-66	2.55204		HCON_00155420-00001	1.26428e-53	3.46509
HCON_00158970-00001	6.05131e-05	2.16452		HCON_00121250-00001	1.10371e-36	-2.17568						HCON_00145220-00001	7.68916e-30	4.00648		HCON_00155830-00001	1.41456e-125	2.12454		HCON_00003715-00001	4.68575e-12	3.44234		HCON_00113794-00001	4.18593e-60	5.24807		HCON_00066060-00001	1.27144e-41	2.5519		HCON_00161220-00001	2.3535e-20	3.4646
HCON_00101090-00001	3.89876e-133	2.15899		HCON_00070605-00001	8.03873e-19	-2.17668						HCON_00103865-00001	1.6511e-82	4.00393		HCON_00106630-00001	5.52336e-05	2.12263		HCON_00061190-00001	4.73346e-158	3.4423		HCON_00193010-00001	3.73904e-20	5.24471		HCON_00008210-00001	3.091e-08	2.55107		HCON_00127720-00001	2.59175e-48	3.46418
HCON_00037220-00001	2.07029e-07	2.15884		HCON_00095150-00001	7.02821e-21	-2.17997						HCON_00003610-00001	8.44205e-06	4.00252		HCON_00028430-00001	1.10423e-08	2.12081		HCON_00155130-00001	1.56316e-187	3.44046		HCON_00045060-00001	1.32855e-31	5.24423		HCON_00054660-00001	1.6561e-71	2.55013		HCON_00166510-00001	1.15267e-19	3.46116
HCON_00034510-00001	6.52316e-52	2.15869		HCON_00191230-00001	0.000110614	-2.18152						HCON_00154370-00002	0.00357895	3.99483		HCON_00186600-00001	3.3383e-281	2.11756		HCON_00059720-00001	2.53709e-14	3.43795		HCON_00061650-00001	5.92629e-60	5.24091		HCON_00032800-00001	1.41431e-08	2.54847		HCON_00086970-00001	6.37239e-51	3.46042
HCON_00159130-00001	1.15486e-05	2.1578		HCON_00110690-00001	1.77332e-15	-2.18191						HCON_00092800-00001	5.0271e-19	3.99286		HCON_00009730-00001	0.000190762	2.11738		HCON_00136200-00001	6.39984e-14	3.43665		HCON_00085670-00001	6.40644e-25	5.2402		HCON_00185540-00001	3.69686e-79	2.54787		HCON_00073380-00001	2.37303e-27	3.45983
HCON_00180290-00001	0.000429947	2.1563		HCON_00184430-00001	0.000422099	-2.18461						HCON_00158660-00001	2.61128e-145	3.98701		HCON_00165550-00003	1.12127e-84	2.11681		HCON_00009590-00001	1.36478e-13	3.43619		HCON_00031530-00001	2.52162e-39	5.24009		HCON_00066040-00001	3.60389e-16	2.54618		HCON_00016820-00001	4.77534e-20	3.4598
HCON_00027250-00001	2.09515e-27	2.15452		HCON_00117920-00001	4.08793e-18	-2.18629						HCON_00022420-00001	1.02048e-18	3.98464		HCON_00016560-00001	2.83262e-86	2.11615		HCON_00033640-00001	4.09301e-10	3.43618		HCON_00116950-00001	1.11145e-25	5.2398		HCON_00105720-00001	2.38962e-09	2.54602		HCON_00141830-00001	4.95991e-20	3.45835
HCON_00035470-00001	0.00126132	2.15422		HCON_00183930-00001	0.000445458	-2.18677						HCON_00011300-00001	2.62571e-11	3.98338		HCON_00149010-00001	0.000185381	2.11439		HCON_00074720-00001	1.2966e-10	3.43161		HCON_00119510-00001	1.57141e-28	5.23967		HCON_00140170-00001	4.15793e-14	2.54363		HCON_00090740-00001	7.15477e-101	3.45828
HCON_00159015-00001	0.000190326	2.15415		HCON_00086850-00001	5.91204e-07	-2.1871						HCON_00186740-00001	4.69012e-19	3.97645		HCON_00144660-00001	8.85356e-21	2.11425		HCON_00084790-00001	1.03866e-19	3.43088		HCON_00010760-00003	2.46114e-08	5.23927		HCON_00058100-00001	6.38102e-07	2.54283		HCON_00096420-00001	4.83823e-15	3.45761
HCON_00016520-00001	2.82254e-188	2.15222		HCON_00081850-00002	0.00047544	-2.18814						HCON_00154080-00001	2.66674e-18	3.97484		HCON_00138760-00001	0.000532392	2.11248		HCON_00139220-00001	1.33873e-17	3.42996		HCON_00003720-00001	4.71641e-20	5.23848		HCON_00032610-00001	3.52454e-57	2.54243		HCON_00036870-00001	1.25656e-19	3.45576
HCON_00193050-00005	1.88613e-05	2.15186		HCON_00178870-00001	7.13965e-11	-2.18824						HCON_00094390-00001	6.63734e-13	3.97306		HCON_00158840-00001	4.2395e-29	2.11199		HCON_00136320-00002	0.0050922	3.429		HCON_00129145-00001	3.81023e-33	5.23786		HCON_00128900-00001	1.6599e-33	2.54029		HCON_00022000-00001	5.20206e-15	3.45341
HCON_00040962-00001	7.53372e-06	2.15142		HCON_00162935-00001	2.61783e-05	-2.1903						HCON_00036920-00001	2.95291e-61	3.9725		HCON_00138070-00001	0.000715788	2.11114		HCON_00133665-00001	7.40613e-12	3.42843		HCON_00060160-00001	9.02058e-19	5.23532		HCON_00025010-00001	1.70378e-20	2.53985		HCON_00095820-00001	1.36564e-06	3.45306
HCON_00189400-00001	1.36908e-88	2.15075		HCON_00043520-00001	9.13158e-25	-2.19143						HCON_00005930-00001	0	3.96511		HCON_00157690-00001	2.34884e-06	2.10978		HCON_00027520-00001	1.1314e-19	3.42491		HCON_00081960-00001	1.61407e-78	5.23502		HCON_00009130-00001	0.00502023	2.5397		HCON_00059450-00001	1.53184e-10	3.44311
HCON_00034440-00001	4.03214e-26	2.15011		HCON_00173180-00001	4.59555e-06	-2.19144						HCON_00050340-00001	8.17642e-13	3.95968		HCON_00165120-00001	0.00361808	2.10772		HCON_00087380-00001	1.9025e-12	3.42451		HCON_00084900-00001	7.41533e-60	5.23241		HCON_00009240-00001	1.12916e-05	2.53882		HCON_00065490-00001	1.17057e-14	3.44282
HCON_00011080-00001	4.76379e-75	2.14961		HCON_00060220-00001	1.86145e-05	-2.19272						HCON_00051270-00001	9.98307e-18	3.95669		HCON_00113070-00001	1.41762e-25	2.10476		HCON_00188270-00001	2.44716e-16	3.42382		HCON_00086990-00001	1.08856e-59	5.23159		HCON_00140680-00002	0.00980094	2.53869		HCON_00087530-00001	2.85274e-14	3.44123
HCON_00109720-00001	1.46123e-122	2.14882		HCON_00000830-00001	2.16069e-32	-2.19302						HCON_00065600-00001	1.5499e-05	3.95634		HCON_00192650-00001	9.42878e-32	2.10071		HCON_00002630-00001	1.34396e-15	3.42333		HCON_00100140-00001	1.17004e-15	5.22975		HCON_00185080-00001	9.63958e-16	2.53745		HCON_00045000-00001	1.46368e-19	3.43915
HCON_00038210-00001	1.11781e-141	2.14854		HCON_00017810-00002	7.56779e-51	-2.19755						HCON_00068890-00001	9.58803e-09	3.95134		HCON_00118160-00001	9.20555e-06	2.10026		HCON_00160340-00001	7.06867e-20	3.42284		HCON_00072940-00001	7.41235e-43	5.22293		HCON_00022640-00001	3.19826e-05	2.53731		HCON_00128920-00001	2.40676e-10	3.43907
HCON_00069660-00001	2.9672e-30	2.14755		HCON_00008510-00001	0.000163194	-2.19756						HCON_00157700-00001	5.56709e-20	3.95128		HCON_00021350-00001	3.31018e-06	2.09435		HCON_00137580-00001	1.41529e-166	3.4208		HCON_00086170-00002	5.28548e-44	5.22273		HCON_00014590-00001	9.41272e-11	2.53648		HCON_00165440-00001	4.47221e-14	3.4386
HCON_00131950-00001	2.13875e-06	2.14674		HCON_00121660-00001	1.23464e-52	-2.1979						HCON_00138690-00001	2.37366e-11	3.94921		HCON_00161000-00001	3.85177e-38	2.09162		HCON_00146350-00001	1.31383e-11	3.42002		HCON_00085360-00001	4.9048e-18	5.22014		HCON_00012090-00001	3.08333e-29	2.53582		HCON_00127770-00001	1.89782e-23	3.43851
HCON_00159470-00001	1.04891e-86	2.14654		HCON_00183580-00001	0.000237584	-2.20153						HCON_00018290-00001	1.04209e-19	3.94778		HCON_00113680-00001	1.70687e-48	2.0886		HCON_00056260-00001	5.63721e-08	3.41873		HCON_00049490-00001	1.95153e-38	5.21918		HCON_00151020-00001	3.02196e-23	2.53402		HCON_00093800-00001	2.31022e-08	3.43819
HCON_00036910-00001	9.04456e-21	2.14582		HCON_00016690-00001	2.04909e-17	-2.20343						HCON_00000570-00002	7.48994e-06	3.94726		HCON_00065340-00001	3.12346e-94	2.08808		HCON_00137390-00001	4.41483e-08	3.41799		HCON_00099490-00001	7.8283e-59	5.21703		HCON_00137560-00001	1.4176e-09	2.53215		HCON_00162010-00001	9.49135e-11	3.43294
HCON_00182510-00001	1.25615e-05	2.14541		HCON_00007274-00001	1.46367e-11	-2.20351						HCON_00174780-00001	5.4435e-266	3.94584		HCON_00083430-00001	8.10524e-197	2.08806		HCON_00046600-00001	4.82948e-13	3.41722		HCON_00024770-00001	1.97184e-18	5.21476		HCON_00058000-00001	3.5846e-59	2.53185		HCON_00125600-00001	1.43428e-27	3.4312
HCON_00138150-00001	2.2295e-61	2.14317		HCON_00122800-00001	1.45739e-57	-2.20467						HCON_00193170-00001	1.23309e-08	3.9447		HCON_00115590-00001	1.45365e-05	2.08756		HCON_00133410-00002	7.17667e-21	3.41671		HCON_00193540-00001	1.14276e-35	5.21344		HCON_00001260-00001	8.56886e-10	2.5317		HCON_00041930-00001	3.20634e-19	3.42816
HCON_00134710-00001	8.3865e-10	2.14281		HCON_00056300-00001	5.95141e-07	-2.20543						HCON_00099200-00001	2.84908e-17	3.94444		HCON_00161950-00001	4.42733e-16	2.08732		HCON_00047540-00001	9.35104e-25	3.41446		HCON_00104170-00001	3.3262e-32	5.21338		HCON_00184330-00001	4.25241e-29	2.53094		HCON_00009430-00001	9.89857e-20	3.42811
HCON_00041780-00001	0.000649017	2.14229		HCON_00079320-00001	0.000337427	-2.20986						HCON_00131610-00001	2.47624e-18	3.94336		HCON_00174130-00001	4.29412e-101	2.08264		HCON_00162640-00001	1.15598e-12	3.41378		HCON_00060400-00001	3.73808e-59	5.21063		HCON_00042020-00001	3.31319e-09	2.53085		HCON_00167440-00001	4.49389e-08	3.42433
HCON_00119870-00002	5.62353e-117	2.14183		HCON_00108030-00001	0.00188031	-2.21197						HCON_00098320-00001	2.13725e-18	3.93564		HCON_00158930-00001	7.60355e-166	2.08225		HCON_00097920-00001	8.52411e-34	3.41377		HCON_00144280-00001	1.98072e-43	5.20766		HCON_00071750-00001	2.33448e-05	2.5306		HCON_00062830-00001	9.24298e-12	3.42124
HCON_00053980-00001	5.74351e-184	2.14109		HCON_00176540-00001	0.000418736	-2.21258						HCON_00052770-00001	2.09346e-18	3.93536		HCON_00147510-00001	2.15454e-150	2.08122		HCON_00073870-00001	3.69974e-13	3.41336		HCON_00011500-00001	9.84811e-34	5.20415		HCON_00052360-00001	4.458e-76	2.53045		HCON_00026950-00001	9.49388e-15	3.42118
HCON_00159000-00001	2.1447e-42	2.14092		HCON_00180960-00001	5.71097e-05	-2.2126						HCON_00102260-00001	1.24524e-17	3.93338		HCON_00117000-00001	1.1666e-48	2.07852		HCON_00165200-00001	5.93077e-121	3.41324		HCON_00114860-00001	2.75591e-44	5.20389		HCON_00155060-00001	8.73722e-31	2.5287		HCON_00042840-00001	3.24243e-12	3.41897
HCON_00006230-00001	0.000549375	2.14064		HCON_00168470-00001	7.23457e-09	-2.2128						HCON_00192180-00001	1.44596e-18	3.92518		HCON_00126670-00001	8.53292e-08	2.07712		HCON_00060730-00001	5.50138e-09	3.41235		HCON_00025150-00001	6.50941e-17	5.20248		HCON_00032820-00001	1.97081e-09	2.52331		HCON_00103730-00001	2.04467e-14	3.41797
HCON_00099450-00001	6.26504e-11	2.13819		HCON_00169930-00001	0.00090098	-2.21506						HCON_00151660-00001	1.79367e-17	3.92518		HCON_00059790-00001	0.000126726	2.07686		HCON_00188500-00001	2.11955e-12	3.41196		HCON_00043510-00001	1.2929e-58	5.20086		HCON_00032820-00002	1.97081e-09	2.52331		HCON_00041700-00001	1.66914e-19	3.41786
HCON_00138830-00001	2.21961e-32	2.13722		HCON_00175670-00001	0.000288366	-2.21754						HCON_00134440-00001	5.3054e-115	3.92512		HCON_00182650-00001	0.000146568	2.07611		HCON_00115340-00001	2.46056e-10	3.41132		HCON_00075070-00001	3.07871e-14	5.19627		HCON_00030634-00001	4.88527e-21	2.52306		HCON_00011050-00001	1.42735e-11	3.41632
HCON_00161160-00002	2.25123e-33	2.13704		HCON_00177540-00001	0.00301482	-2.21823						HCON_00036060-00001	1.83502e-15	3.92276		HCON_00182650-00004	0.000146568	2.07611		HCON_00130070-00001	9.48235e-07	3.41115		HCON_00116020-00001	3.46828e-37	5.19443		HCON_00095740-00001	3.83521e-47	2.52265		HCON_00046580-00001	3.53124e-13	3.4076
HCON_00125560-00001	3.59729e-50	2.13702		HCON_00037180-00001	8.48564e-06	-2.22077						HCON_00124076-00001	5.42733e-13	3.92155		HCON_00184450-00001	0.000324197	2.07281		HCON_00143320-00001	2.24448e-12	3.40963		HCON_00098200-00001	1.3687e-16	5.19277		HCON_00070410-00001	4.70776e-09	2.52176		HCON_00134240-00001	1.55891e-06	3.4072
HCON_00074910-00001	6.26993e-107	2.13514		HCON_00179570-00001	0.00953009	-2.22174						HCON_00099840-00001	6.25877e-102	3.92146		HCON_00052260-00001	0.000727558	2.07089		HCON_00073530-00001	7.01805e-32	3.40961		HCON_00015170-00001	7.11684e-28	5.19115		HCON_00036000-00001	6.90352e-33	2.52086		HCON_00135060-00002	1.03494e-222	3.40191
HCON_00153050-00001	0.000899769	2.13465		HCON_00179610-00001	2.65294e-09	-2.22342						HCON_00065630-00001	1.55792e-152	3.9165		HCON_00093720-00001	2.48693e-16	2.07085		HCON_00120580-00001	1.43796e-262	3.40903		HCON_00132740-00001	1.11847e-19	5.18916		HCON_00109720-00001	1.46368e-05	2.51893		HCON_00137560-00001	4.14744e-40	3.39891
HCON_00055400-00001	8.91634e-53	2.13412		HCON_00071940-00002	0.00326878	-2.22488						HCON_00087910-00002	3.19708e-15	3.91592		HCON_00136210-00001	9.88828e-08	2.0669		HCON_00120590-00001	1.43796e-262	3.40903		HCON_00150030-00001	3.8062e-58	5.18321		HCON_00044400-00001	6.87264e-12	2.51834		HCON_00136040-00001	1.43682e-10	3.39818
HCON_00137870-00001	2.72868e-06	2.13358		HCON_00142940-00001	5.37388e-05	-2.22501						HCON_00049800-00001	3.0394e-17	3.91131		HCON_00023020-00001	7.76761e-09	2.06597		HCON_00044180-00001	1.79698e-18	3.40629		HCON_00153630-00001	1.78813e-24	5.18292		HCON_00063300-00001	3.2586e-13	2.51789		HCON_00011840-00001	4.88244e-07	3.3976
HCON_00069350-00001	6.29854e-15	2.13323		HCON_00189020-00001	7.42861e-05	-2.22732						HCON_00074860-00001	1.69169e-170	3.90237		HCON_00153700-00001	2.99691e-14	2.06511		HCON_00041990-00001	2.33384e-08	3.40522		HCON_00065390-00001	8.60891e-39	5.18062		HCON_00142280-00001	2.68823e-09	2.51655		HCON_00184880-00001	1.87754e-16	3.39566
HCON_00191170-00001	0.00382603	2.13034		HCON_00191422-00001	6.66599e-07	-2.22779						HCON_00130740-00001	2.93908e-17	3.89086		HCON_00068240-00001	4.61117e-169	2.05986		HCON_00029500-00001	4.4751e-24	3.40292		HCON_00192210-00001	4.61216e-58	5.17991		HCON_00071230-00001	9.03292e-65	2.51487		HCON_00035120-00001	3.11889e-10	3.39521
HCON_00003534-00001	0.000926837	2.12984		HCON_00059270-00001	8.96028e-05	-2.22978						HCON_00059040-00001	2.88231e-64	3.88962		HCON_00037790-00001	3.24693e-09	2.05704		HCON_00041080-00001	1.17811e-19	3.40192		HCON_00087220-00001	3.63328e-58	5.17866		HCON_00154780-00002	5.50013e-05	2.51394		HCON_00082920-00001	1.25226e-19	3.39438
HCON_00043820-00001	2.80222e-07	2.12956		HCON_00132010-00001	2.63992e-115	-2.23052						HCON_00158410-00001	7.75297e-125	3.88923		HCON_00159460-00001	2.67617e-07	2.05667		HCON_00166690-00001	1.00301e-09	3.40154		HCON_00128010-00001	4.79155e-58	5.17844		HCON_00040962-00001	2.09193e-20	2.51291		HCON_00061670-00001	1.04495e-05	3.39393
HCON_00130730-00001	3.33773e-81	2.12917		HCON_00090440-00001	4.75629e-146	-2.23391						HCON_00046480-00001	7.6127e-129	3.8815		HCON_00117930-00001	0.000346516	2.05162		HCON_00148510-00001	1.24949e-47	3.39988		HCON_00157395-00001	1.35411e-19	5.17788		HCON_00022100-00001	1.00605e-50	2.51219		HCON_00123740-00001	2.24164e-19	3.3939
HCON_00095640-00001	3.41353e-162	2.12553		HCON_00178050-00001	0.000130526	-2.23505						HCON_00016290-00001	4.40388e-11	3.87824		HCON_00045280-00001	6.93845e-05	2.04779		HCON_00062360-00001	1.76114e-23	3.39883		HCON_00157950-00001	3.19767e-31	5.17606		HCON_00081350-00001	2.69819e-07	2.50929		HCON_00126590-00001	1.27041e-36	3.39362
HCON_00182540-00001	0.000100385	2.12363		HCON_00003830-00001	9.51738e-06	-2.23695						HCON_00154030-00001	1.74477e-16	3.87505		HCON_00164550-00001	3.91047e-07	2.0462		HCON_00099050-00001	5.94225e-61	3.39768		HCON_00099870-00001	3.89211e-36	5.17475		HCON_00165110-00001	1.67437e-08	2.50545		HCON_00058750-00001	1.87856e-14	3.38936
HCON_00048300-00001	2.6713e-05	2.12148		HCON_00096140-00001	4.11474e-06	-2.23834						HCON_00051290-00001	1.39052e-18	3.87468		HCON_00044780-00001	0.000440944	2.0437		HCON_00123670-00001	1.92709e-19	3.39563		HCON_00151290-00001	3.84826e-43	5.17453		HCON_00075610-00002	0.000276566	2.50431		HCON_00168640-00002	4.95553e-19	3.38353
HCON_00051230-00001	3.82298e-10	2.12087		HCON_00077220-00001	2.03051e-73	-2.23871						HCON_00051480-00001	1.948e-16	3.8608		HCON_00192410-00001	1.09869e-05	2.04366		HCON_00042670-00001	2.35395e-59	3.39393		HCON_00151530-00001	1.13002e-57	5.17406		HCON_00140680-00001	8.54234e-10	2.50429		HCON_00167490-00001	1.93484e-05	3.38129
HCON_00120610-00001	6.19841e-12	2.11981		HCON_00170170-00001	5.84185e-05	-2.2429						HCON_00089990-00001	1.82039e-46	3.8573		HCON_00135950-00001	5.65344e-06	2.04338		HCON_00135770-00001	1.02009e-18	3.39327		HCON_00015760-00001	2.35205e-25	5.17286		HCON_00031580-00001	2.19262e-08	2.50399		HCON_00149720-00001	8.53364e-46	3.3765
HCON_00065480-00001	3.74648e-06	2.11791		HCON_00032850-00001	1.16575e-10	-2.24339						HCON_00137066-00001	2.98821e-17	3.85677		HCON_00086120-00001	2.28615e-10	2.04043		HCON_00117650-00001	1.22807e-11	3.39312		HCON_00118640-00001	7.9933e-58	5.16476		HCON_00155125-00001	1.18141e-05	2.50355		HCON_00047350-00001	3.13063e-10	3.37566
HCON_00157070-00001	8.82267e-72	2.11701		HCON_00097810-00001	2.52226e-18	-2.244						HCON_00024420-00001	3.89496e-18	3.85301		HCON_00109720-00001	1.3068e-72	2.04013		HCON_00139270-00001	7.13886e-15	3.38984		HCON_00037060-00002	5.27525e-55	5.16381		HCON_00015410-00001	2.87233e-20	2.50066		HCON_00188980-00001	5.51621e-202	3.37365
HCON_00122210-00001	9.88073e-23	2.11613		HCON_00089210-00001	0.00195525	-2.2445						HCON_00134910-00001	2.12708e-23	3.85215		HCON_00054360-00001	3.84056e-71	2.03932		HCON_00013880-00001	6.60576e-13	3.38889		HCON_00055420-00001	9.90733e-26	5.16325		HCON_00076210-00001	2.22118e-75	2.50046		HCON_00184320-00001	4.40834e-12	3.37246
HCON_00042110-00001	0.000637754	2.11497		HCON_00086140-00001	0.00021895	-2.2449						HCON_00057060-00001	8.42368e-16	3.85091		HCON_00054410-00001	3.84056e-71	2.03932		HCON_00017770-00001	2.56962e-14	3.38805		HCON_00047330-00001	1.4242e-39	5.16228		HCON_00186530-00006	5.54726e-61	2.49986		HCON_00067810-00001	5.18191e-11	3.37192
HCON_00015730-00001	2.86729e-05	2.11281		HCON_00083670-00001	1.63289e-13	-2.24514						HCON_00134160-00001	4.14462e-17	3.8464		HCON_00054450-00001	3.84056e-71	2.03932		HCON_00002110-00002	1.76377e-41	3.38788		HCON_00138840-00001	0.00280348	5.16033		HCON_00057510-00001	4.43407e-05	2.49769		HCON_00069530-00001	1.66758e-18	3.37004
HCON_00036890-00001	0.00537351	2.11243		HCON_00062720-00001	1.00054e-83	-2.24518						HCON_00134160-00002	4.14462e-17	3.8464		HCON_00112740-00001	1.63358e-08	2.03545		HCON_00120615-00001	1.38889e-10	3.38722		HCON_00049450-00001	3.90144e-57	5.1601		HCON_00073880-00001	2.11671e-05	2.49352		HCON_00167170-00001	4.09072e-11	3.36675
HCON_00176240-00001	2.07038e-32	2.11206		HCON_00175570-00001	3.69565e-05	-2.24742						HCON_00137620-00001	6.31849e-18	3.84421		HCON_00024110-00001	0.000687999	2.03514		HCON_00151080-00001	5.02112e-08	3.38684		HCON_00154770-00002	1.22237e-05	5.1569		HCON_00188510-00001	3.51798e-26	2.49058		HCON_00008740-00001	3.21693e-18	3.36403
HCON_00094060-00001	9.75723e-54	2.10941		HCON_00140250-00001	5.41065e-36	-2.24952						HCON_00142280-00002	0.000182141	3.84273		HCON_00125815-00001	1.85965e-06	2.0349		HCON_00111400-00001	1.99393e-13	3.3866		HCON_00040890-00001	2.40528e-57	5.15564		HCON_00086400-00001	2.82522e-24	2.49042		HCON_00125560-00001	1.19323e-06	3.3616
HCON_00055410-00001	4.28221e-86	2.10659		HCON_00022120-00001	4.07114e-09	-2.2502						HCON_00139270-00001	6.24617e-16	3.84171		HCON_00155130-00001	5.00354e-89	2.03465		HCON_00137270-00001	1.43307e-85	3.38605		HCON_00007255-00001	8.82534e-43	5.14345		HCON_00021660-00001	1.54813e-57	2.49041		HCON_00156330-00001	3.1479e-06	3.36082
HCON_00007960-00001	1.44001e-77	2.10535		HCON_00075710-00001	0.00528925	-2.25027						HCON_00086530-00001	0	3.84074		HCON_00117400-00001	0.00619351	2.03235		HCON_00091970-00001	3.58589e-148	3.38588		HCON_00014130-00001	8.97104e-57	5.14117		HCON_00023450-00001	8.96835e-11	2.48822		HCON_00081740-00001	7.11158e-14	3.35821
HCON_00069340-00001	9.2768e-22	2.10475		HCON_00007640-00001	0.000150975	-2.25054						HCON_00154580-00001	6.78551e-16	3.83866		HCON_00038070-00001	0.00419213	2.02535		HCON_00072680-00001	2.21456e-32	3.38497		HCON_00191810-00001	1.02321e-56	5.14035		HCON_00104900-00001	7.46593e-35	2.48625		HCON_00164630-00001	8.10552e-10	3.3565
HCON_00096150-00001	1.60492e-05	2.10373		HCON_00095650-00001	2.78479e-07	-2.25199						HCON_00061320-00001	1.93581e-192	3.83421		HCON_00136470-00001	0.000646705	2.02481		HCON_00091630-00001	1.99309e-11	3.38489		HCON_00067990-00001	1.04035e-100	5.14003		HCON_00185080-00002	1.12843e-33	2.48608		HCON_00102740-00001	4.99873e-06	3.35483
HCON_00189390-00001	9.52951e-17	2.10321		HCON_00177890-00001	2.1927e-12	-2.252						HCON_00152220-00001	5.02271e-27	3.83356		HCON_00060570-00001	1.44953e-23	2.02338		HCON_00124910-00001	7.92825e-19	3.38276		HCON_00193140-00001	6.77735e-57	5.13998		HCON_00084370-00001	1.53336e-31	2.48562		HCON_00053050-00002	2.86461e-11	3.35004
HCON_00089390-00001	2.87928e-34	2.10223		HCON_00154340-00001	3.87134e-05	-2.25217						HCON_00006040-00001	4.34859e-16	3.82727		HCON_00120780-00001	6.82774e-24	2.02216		HCON_00191450-00001	2.4325e-19	3.37942		HCON_00098580-00001	4.7245e-39	5.1397		HCON_00009770-00001	1.16242e-15	2.48424		HCON_00085360-00001	3.67112e-07	3.34994
HCON_00178030-00001	0.000370178	2.10088		HCON_00033310-00001	0.00163584	-2.25472						HCON_00006360-00001	1.51189e-15	3.82713		HCON_00057780-00001	4.7445e-48	2.02121		HCON_00005805-00001	2.74839e-37	3.37886		HCON_00121420-00001	5.00438e-57	5.13546		HCON_00152660-00001	2.22527e-15	2.48325		HCON_00144900-00001	5.68918e-07	3.34958
HCON_00034710-00001	7.33952e-07	2.09995		HCON_00163890-00001	2.53157e-06	-2.25849						HCON_00121320-00001	3.96658e-23	3.82707		HCON_00141245-00001	0.000787119	2.02115		HCON_00166440-00001	5.56236e-10	3.37857		HCON_00034680-00001	3.01807e-50	5.13413		HCON_00152210-00001	0.00011831	2.4815		HCON_00106750-00001	1.12867e-10	3.34741
[truncated: 2,658 more rows]

## Sheet: Supplementary Data 4
Supplementary Data 4	Clusters of genes sharing co-expression profiles throughout the life cycle
Table notes	1	Clusters of co-expressed genes were determiend using the Clust algorithm
[truncated: 1,489 more rows]

## Sheet: Supplementary Data 5
Supplementary Data 5	Analysis of enriched motif sequences among co-expressed genes
[truncated: 35 more rows]
[truncated: 35 more columns]

[truncated: 4 more sheets: Supplementary Data 6, Supplementary Data 7, Supplementary Data 8, Supplementary Data 9]
